# Supplementary material for: Metabologenomics reveals strain-level genetic and chemical diversity of Microcystis secondary metabolism
Source: mSystems. 2024 Jun 25;9(7):e00334-24. doi: 10.1128/msystems.00334-24 (PMC11264947; doi:10.1128/msystems.00334-24)
Supplement: Supplemental Tables — Tables 1–6. [file msystems.00334-24-s0002.xlsx]

## Sheet: TableS1
Table S1: Summary of WLECC strains used for this study. Isolation method, media, and year are listed in addition to the dominant mcy genotype found in each culture. For more information please see reference 40.
Culture	Isolation Method	Isolation Media	Isolation Year	dominant mcy genotype
LE19-114.1	Solid 100x dilution	LE BG11-2N	2019	absent
LE17-10	Solid dilution	BG11-2N	2017	absent
LE19-196.1	Solid 1000x dilution	LE BG11-2N	2019	absent
LE19-4.1	Solid 100x dilution	LE BG11-2N	2019	absent
LE18-13.4	Solid 10x dilution	WC (1/2X)	2018	absent
LE19-55.1	Solid 100x dilution	LE WC (1/2X)	2019	absent
LE19-98.1	Solid 10x dilution	BG11-2N	2019	absent
LE19-131.1	Solid 1000x dilution	BG11-2N	2019	absent
LE19-12.2	Solid 1000x dilution	LE WC (1/2X)	2019	absent
LE19-197.1	Solid 1000x dilution	BG11-2N	2019	absent
LE17-20	Solid dilution	BG11-2N	2017	absent
LE19-8.1	Solid 1000x dilution	WC (1/2X)	2019	absent
LE19-84.1	Solid 100x dilution	LE WC (1/2X)	2019	complete
LE19-338.1	Solid 100x dilution	WC (1/2X)	2019	absent
LE19-388.1	Solid 100x dilution	BG11 (no nitrate)	2019	absent
LE19-41.2	Solid 1000x dilution	LE BG11-2N	2019	complete
LE19-59.1	Solid 1000x dilution	WC (1/2X)	2019	complete
LE19-10.1	Solid 100x dilution	BG11-2N	2019	partial
LE19-251.1	Solid 10x dilution	LE BG11-2N	2019	parital
LE18-22.4	Solid 10x dilution	WC (1/2X)	2018	complete
LE19-195.1	Solid 100x dilution	LE BG11-2N	201	complete

## Sheet: TableS2
Table S2 – Gene by gene annotations for dereplicated BGCs identified in the WLECC
Anabaenopeptin
Region ID	Cluster ID	Gene ID	Length (bp)	type	PFAM	TIGRFam	GO	NCBI blastP
67.1	61_0	ctg67_1	3729	core biosynthetic	AMP-binding, phosphopantetheine attachment	AA-adenylation	catalytic	NRPS. Microcystis 99%
		ctg67_2	1179	core biosynthetic	betalactone: HMGL like, 2-isopropylmalate synthase	NA	catalytic	2-isopropylmalate synthetase (Microcystis) 99%
		ctg67_3	1065	other	isopropylmalate dehydrogenase	NA	Redox	3-isopropylmalate dehyrogenase (Microcystis) 100%
		ctg67_4	1731	other	aconitate hydratase	hacA homoaconitate hydratase, 3-isopropylmalate dehydratase	NA	3-isopropylmalate dehyrodgenase large subunit (Microcystis (100%)
		ctg67_5	2004	transport-related	ABC transporter	NA	ATP binding, ATPase, transmembrane transport	ATP binding cassete/ABC transporter (Microcystis) 100%
		ctg67_6	1440	core biosynthetic	betalactone: AMP binding, NRPS-like: AMP & PP binding, thioesterase domain	NA	hydrolase activity on ester bonds	thioesterase domain containing protein (Microcystis) 98%
4.1	9_0	ctg4_1	189	other	NA	NA	NA	hypothetical (Microcystis) 50-68%
		ctg4_2	426	other	NA	NA	NA	ATP-binding (Microcystits) 100%
		ctg4_3	627	other	putative endonuclease	NA	NA	Uma2 family endonuclease (Microcystis) 100%
		ctg4_4	405	additional biosynthetic	NA	NA	NA	hypothetical (Microcystis) 100%
		ctg4_5	1077	additional biosynthetic	aminotransferase class 1 and 2	hisC: histidinol-phosphate transaminase	pyroxidal phosphate binding	histidinol-phosphate transaminase (Microcystis) 99%
		ctg4_6	1752	transport-related	ABC transporter, ATP binding	NA	ATP binding, ATPase, transmembrane transport	ATP-binding (Microcystits) 100%
		ctg4_7	129	NA	NA	NA	NA	hypothetical (Microcystis) 90%
		ctg4_8	4242	core biosynthetic	TubC docking, condensation, AMP binding, thioesterase domain, phosphopantetheine attachment	AA-adenylation	catalytic activity, hydrolase acting on ester bonds	AA-adenylations (Microcystis) 98%, hits to apnD
		ctg4_9	7722	core biosynthetic	condensation, AMP binding, phosphopentetheine attachment, methyltransferase	AA-adenylation	catalytic activity	AA-adenylations (Microcystis) 99%, hits to apnC
		ctg4_10	3237	core biosynthetic	condensation, AMP binding, phosphopentetheine attachment	AA-adenylation	catalytic activity	NRPS (Microcystis) 97%, hits to ApnB
		ctg4_11	6501	core biosynthetic	AMP-binding, phosphopantetheine attachment, condensation	AA-adenylation, NRPS domain	catalytic activity	NRPS (Microcystis) 98%, hits to ApnA
		ctg4_12	1179	core biosynthetic	betalactone: HMGL like, 2-isopropylmalate synthase	NA	catalytic activity	2-isopropylmalate synthase (Microcystis) 97%
		ctg4_13	1065	other	isopropylmalate dehydrogenase	NA	Redox	3-isopropylmalate dehydrogenase (Microcystist) 100%
		ctg4_14	1731	other	aconitase (hydratase)	hacA homoaconitate hydratase, 3-isopropylmalate dehydratase	NA	3-isopropylmalate deydratase large subunit (Microcystis) 99%
		ctg4_15	201	other	NA	NA	NA	hypothetical (Microcystis 100%)
		ctg4_16	669	additional biosynthetic	acyltransferase	AGP_acyltrn: 1-acylglycerol-3-phosphate O-acyltransferases	transferase activity of acyl groups	1-acyl-sn-glycerol-3-phosphate acyltrasnferase (Microcystis) 100%
		ctg4_17	291	other	NA	NA	NA	No sig. hits
		ctg4_18	981	other	CobD/Cbib protein	cobD: cobalamin biosynthesis	threonine-phosphate decarboxylase, cobalamin biosynthesis, integral component of membrane	cobalamin biosnytheiss protien (Microcystis) 99%
		ctg4_19	474	other	glutathione-dependent formaldehyde acitvating	NA	carbon-sulfur lysase	GFA family protein (Microcystis) 100%
		ctg4_20	444	other	transcriptional regulator	rrf2 family protein	NA	RrF2 family transcriptinal regulator (Microcystis) 100%
		ctg4_21	390	other	AbrB-like transcriptional regulator	NA	NA	AbrB family transcriptional regulator (Microcystis) 100%
		ctg4_22	759	other	DUF	NA	NA	hypothetical/unamed (Microcystis) 98%
		ctg4_23	1299	other	enolase	eno: phophopyruvate hydratase	NA	phosphopyruvate hydratase (Microcystis) 99%
		ctg4_24	762	other	DUF	NA	NA	DUF3887 (Microcystis) 98%
		ctg4_25	2079	additional biosynthetic	Isoamylase, alppha amylase	glycogen debranching enzyme	catalytic, hydrolase O-glycosyl, carbohydrate metabolic process	glycogen debranching protein GlgX (Microcystis) (99%)
		ctg4_26	870	other	DUF	NA	NA	DUF4351 (Microcystis) 95%
		ctg4_27	846	other	DUF	NA	NA	DUF4351 (Microcystis) 98%
		ctg4_28	1422	other	TrkA-N domain	NA	potassium ion transport	NAD binding (potassium ion channel) (Microcystis) 100%
105.1	16_0	ctg105_1	147	other	NA	NA	NA	diflavin flavoprotein (Microcystis) 97%
		ctg105_2	501	other	phosphate starvation inducible E	NA	NA	phosphate starvation inducible PsiE family protein (Microcystis) 100%
		ctg105_3	1746	additional biosynthetic	flavin-reductase domain, FMN-binding	NA	FMN binding	diflavin flavoprotein (Microcystis) 100%
		ctg105_4	741	other	NA	NA	NA	hypothetical protein (Microcystis) 100%
		ctg105_5	273	other	NA	NA	NA	hypothetical (Microcystis) 98%
		ctg105_6	744	other	DUF	NA	NA	DUF1995 (Microcystis) 100%
		ctg105_7	405	additional biosynthetic	NA	NA	NA	hypothetical Microcystis (100%) - maybe ester cyclase?
		ctg105_8	1077	additional biosynthetic	aminotransferase class 1 and 2	hisC: histidinol-phosphate transaminase	pyroxidal phosphate binding	histidinol-phosphate transaminase (Microcystis) 100%
		ctg105_9	1752	transport-related	ABC-transporter, ATP biunding	NA	ATP binding, ATPase, transmembrane transport	ATP-binding (Microcystits) 100%
		ctg105_10	4212	core biosynthetic	AMP bindg, condensation, PP binding, TubC, phosphopantetheine attachment, thiosterase	AA adenylation	catalytic, hydrolase acting on ester bonds	AA adenylation domain containing (Microcystits) 100%, hits to ApnD
		ctg105_11	7722	core biosynthetic	AMP & PP binding, condensation, phosphopatetheine attachment, methyltranferase	AA adenylation	catalytic	AA adenylation domain containing (Microcystits) 100%, hits to ApnC
		ctg105_12	3237	core biosynthetic	NRPS: AMP binding, condensation, betalactone: AMP binding, phosphopatetheine attachment	AA adenylation	catalytic	NRPS (Microcystis) 98%, hits to ApnB
		ctg105_13	6498	core biosynthetic	NRPS: AMP binding, condensation, betalactone: AMP binding, phosphopatetheine attachment	AA adenylation, NRPS domain	catalytic	NRPS (Microcystis) 98%, hits to ApnA
		ctg105_14	1179	core biosynthetic	HMGL-like, 2-isoproplymalate synthase	NA	catalytic	2-isopropylmalate synthase (Microcystis) 100%
		ctg105_15	1065	other	isopropylmalate dehydrogenase	NA	Redox	3-isoproylmalate dehydrogenase (Microcystis) 100%
		ctg105_16	1731	other	aconitase hydratase	hacA homoaconitate hydratase, 3-isopropylmalate dehydratase	NA	3-isopropylmalate dehydrogenase large subunit (Microcystis) 100%
Aeruginosin
Region ID	Cluster ID	Gene ID	Length	type	PFAM	TIGRFam	GO	NCBI blastP
55.1	14_0	ctg55_1	786	other	SWIM zinc finger	NA	zinc binding	SWIM zinc finger family protein (Microcystis) 100%
		ctg55_2	4260	core-biosynthetic	PP&AMP binding, AMP dependent snythase and ligase, KR domain, phosphopatetheine attachment	NA	catalytic	SDR family NAD(P) dependent oxidoreductase (Microcystis) 100%, hits to AerA
		ctg55_3	261	other	NA	NA	NA	hypothetical (Microcystis) 97%
		ctg55_4	4773	core-biosynthetic	AMP&PP binding, Condensation, AMP-dependent synthetase and ligase	AA-adenylation, NRPS	catalytic	NRPS (Microcystis) 99%, aerB like
		ctg55_5	1044	other	FMN-dependent dehydrogenase,	IPP_isom_2: isopentenyl-diphosphate delta-isomerase, type 2	oxidoreductase	type 2 isopentenly-disphospate delta isomerase (Microcystis) 100%
		ctg55_6	633	other	NA	NA	NA	LysR family transcriptional regulator (Microcystis) 100%
		ctg55_7	627	other	Cupin domain	NA	NA	cupin domain containing protein (Microcystis) 100%
		ctg55_8	801	additional-biosynthetic	short chain dehydrogenase/reductase, Enoyl-acyl carrier protein reductase	NA	NA	SDR family oxidoreducatse (Microcystis) 100%, AerF like
		ctg55_9	372	other	NA	NA	NA	capsular polysaccharide biosynthesis protein (Microcystis) 100%, hits to aerL
		ctg55_10	3279	core-biosynthetic	AMP&PP binding, condensation, AMP binding, phophopantetheine attachment	AA-adenylation	catalytic	NRPS (Microcystis) 99%, aerG1
		ctg55_11	1737	additional-biosynthetic	codnesation, PP-binding, phosphopantetheine attachment	NA	NA	condensation domain containing protien (Microcystis) 100%, hits to aerG
		ctg55_12	777	additional-biosynthetic	short chain dehydrogenase/reductase, Enoyl-acyl carrier protein reductase	NA	NA	SDR family oxidoreducatse (Microcystis) 100%
		ctg55_13	4464	core-biosynthetic	AMP&PP binding, condensation, phospopantetheine attachment	AA-adenylation, thioester reductase	catalytic	NRPS (Microcystis) 100%
		ctg55_14	375	other	NA	NA	NA	acyltransferase (Microcystis) 100%
		ctg55_15	231	other	bacterial transferase hexapeptide (6 repeats)	NA	NA	polysialioc acid O-acetyltransferase (Microcystis) 97%
		ctg55_16	1995	transport-related	ABC transporter, ATP binding, transmembrane	NA	ATP binding, ATPase activity, transmembrane transport	ATP-binding cassette domain containing (ABC transport) (Microcystis) 100%, AerN
		ctg55_17	453	other	NA	NA	NA	porin (Microcystis) 98%
		ctg55_18	690	other	NA	pyrE: orotate phophoribosyltransferase	NA	orotate phosphoribosyltransferase (Microcystis) 100%
		ctg55_19	119	other	NADH dehydrogenase	NA	Redox, membrane	NADH-quinone oxidoreductase subunit NuoH (Microcystis) 100%
		ctg55_20	477	other	4Fe-4S dicluster domain	ndhl: NADH plastoquinonne oxidoreductase	NA	NAD(P)H quinone oxidoreductase (Microcystis) 100%
		ctg55_21	597	other	NADH-ubiquinone/platiquinone oxidoreductase chain 6	NA	NADH dehydrogenase, Redox	NADH-quinone oxidoreductase subunit J (Microcystis) 99%
		ctg55_22	312	other	NADH-ubiquinone/platiquinone oxidoreductase chain 4L	NA	NA	NADH-quinone oxidoreductase subunit K (Microcystis) 100%
		ctg55_23	1149	other	lipopolysaccharide-assembly, LptC related	LptC_YrbK: LPS export ABC trasnporter periplasmic protein	NA	LPS export ABC transporter periplasmic protein LptC (Microcystis) 99%
		ctg55_24	1191	other	trypsin-like peptidase domain, PDZ domain	NA	protein binding	trypsin like domain containing protein (Microcystis) 99%
		ctg55_25	1338	other	Mur ligase middle domain, DUF	NA	ATP binding	mur ligase family protein (Microcystis) 99%
		ctg55_26	804	other	CobB/CobQ-like glutamine amidotransferase domain	NA	catalytic, cobalamin biosynthesis	cobalamin biosnythesis portein cobQ (Microcystis) 99%
		ctg55_27	939	other	NA	NA	NA	conserved hypothetical protein (Microcystis) 98%
		ctg55_28	744	other	cChrR cupin-like domain	NA	NA	cupin domain containing, anti sigma factor (Microcystis) 98%
		ctg55_29	372	other	NA	NA	NA	hypothetical protein (Microcystis) 100%
53.1	13_0	ctg53_1	1008	other	repeat containing, TPR	NA	NA	tetraticopeptide repeat protein (Microcystis) 98%
		ctg53_2	105	other	NA	NA	NA	hypothetical protein (Microcystis) 88%, only one hit this in entire nr/nt
		ctg53_3	1056	other	bacterial extracellular solut-binding	NA	NA	Fe(3+) ABC transporter substrate binding protein (Microcystis) 100%
		ctg53_4	615	other	DUF	NA	NA	DUF938 (Microcystis) 100%
		ctg53_5	1080	other	DNA topoisoermase	NA	DNA binding, toposiomerase, topological change	type I DNA topoisomerase (Microcystis) 100%
		ctg53_6	786	other	SWIM zinc finger	NA	zinc binding	SWIM zinc finger family protein (Microcystis) 100%
		ctg53_7	4260	core-biosynthetic	PP&AMP binding, AMP dependent synthase and ligase	NA	catalytic	SDR family NAD(P) dependent oxidoreductase (Microcystis) 100%, hits to AerA
		ctg53_8	1878	additional-biosynthetic	halogenase, TubC docking, FAD binding	NA	FAD binding	halogenase, FAD-dependent monooxygenase (Microcystis), hits to AerJ 97%
		ctg53_9	4773	core-biosynthetic	AMP&PP binding, condensation, AMP-dependent synthetase and ligase	AA-adenylation, NRPS	catalytic	NRPS (Microcystis) 97%, AerB like
		ctg53_10	1044	other	FMN-dependent dehydrogenase,	isopentyl-diphosphate delta isomerase	oxidoreductase	type 2 isopentenly-disphospate delta isomerase (Microcystis) 100%
		ctg53_11	654	other	NA	NA	NA	LysR family transcrip[tional regulator (microcystis) 99%. also hits to a BacA bacilysin synthesis in Microcystis at 95%
		ctg53_12	627	other	cupin domain	NA	NA	cupin domain containing protein (Microcystis) 98%
		ctg53_13	801	additional-biosynthetic	short chain dehydrogenase/reductase, Enoyl-acyl carrier protein reductase	NA	NA	SDR family oxidoreductase (Microcystis), low hits to aerF - top hit 100% was to Planktothrix
		ctg53_14	945	other	putative capsular polysaccharide synthesis protein	NA	NA	AerL (microcystis) 100%
		ctg53_15	3279	core-biosynthetic	AMP&PP binding, condensation, AMP-binding, phosphopantetheine attachment	AA adenlyation	catalytic	NRPS (Microcysits) 98%, AerG1
		ctg53_16	777	additional-biosynthetic	short chain dehydrogenase/reductase, Enoyl-acyl carrier protein reductase	NA	NA	SDR family oxidoreductase (Microcystis), 100%
		ctg53_17	4464	core-biosynthetic	AMP&PP binding, condensation	AA-adenlyation, thioester reductase domain	catalytic	NRPS (Microcystis) 99%
		ctg53_18	609	additional-biosynthetic	chloramphenicol acetyltransferase, bacterial hexapeptide	NA	NA	acyltransferase (Microcystis) 100%
		ctg53_19	1995	transport-related	ABC transporter, ATP binding, transmembrane	NA	ATP binding, ATPase activity, transmembrane transport	ABC transporter (Microcystis) 98%. hits to AerN
		ctg53_20	453	other	NA	NA	NA	porin (Microcystis) 98%
		ctg53_21	690	other	NA	pyrE: orotate phophoribosyltransferase	NA	orotate phosphoribosyltransferase (Microcystis) 100%
		ctg53_22	1119	other	NADH dehydrogenase	NA	Redox, membrane	Ndha (Microcystis) 100%
		ctg53_23	573	other	4Fe-4S dicluster domain	NADH-plastiquinone oxidoreductase	NA	NAD(P)H quinone oxidoreductase (Microcystis) 100%
		ctg53_24	597	other	NADH-ubiquinone/plastiquinone oxidoreductase	NA	NADH dehydrogenase, Redox	NADH-quinone oxidoreductase subunit J (Microcystis) 99%
		ctg53_25	312	other	NADH-ubiquinone/plastiquinone oxidoreductase	NA	NA	NADH-quinone oxidoreductase subunit NuoK (Microcystis) 100%
		ctg53_26	1227	other	Lipopolysaccharide-assembly, LptC related	LptC_YrbK: LPS export ABC trasnporter periplasmic protein	NA	Homoserine dehydrogenase (Microcystis) 98%
		ctg53_27	276	other	DUF	NA	NA	DUF or endonuclease (100%)
42.1	3_0	ctg42_1	726	other	NB-ARC domain	NA	ADP binding	tetraticopeptide repeat protein (Microcystis) 95%
		ctg42_2	405	other	NA	NA	NA	conserved hypothetical protein (Microcystis) 98%
		ctg42_3	459	other	ChrR cupin like	NA	NA	cupin domain, anti sigma factor (Microcystis) 98%
		ctg42_4	939	other	NA	NA	NA	hypothetical protein (Microcystis) 97%
		ctg42_5	804	other	CobB/CobQ-like glutamine amidotransferase domain	NA	catalytic, cobalamin biosynthesis	type 1 glutamine amidotransferase (Microcystis) 100%
		ctg42_6	1338	other	Mur ligase middle domain, DUF	NA	ATP binding	mur ligase family protein (Microcystis) 99%
		ctg42_7	978	other	methyltransferase FbkM domain	methyltransferase FbkM	NA	FkbM family methyltransferase(Microcystis) 98%
		ctg42_8	1191	other	trypsin-like peptidase domain, PDZ domain	NA	protein binding	trypsin like peptidase (Microcystis) 100%
		ctg42_9	1719	other	DUF	NA	NA	DUF 262 (Microcystis) 100%
		ctg42_10	1227	other	Lipopolysaccharide-assembly, LptC related	LptC_YrbK: LPS export ABC trasnporter periplasmic protein	NA	Homoserine dehydrogenase (Microcystis) 98%
		ctg42_11	312	other	NADH-ubiquinone/plastiquinone oxidoreductase	NA	NA	NADH-quinone oxidoreductase subunit NuoK (Microcystis) 100%
		ctg42_12	597	other	NADH-ubiquinone/plastiquinone oxidoreductase	NA	NADH dehydrogenase, Redox	NADH-quinone oxidoreductase subunit J (Microcystis) 99%
		ctg42_13	573	other	4Fe-4S dicluster domain	ndhl: NADH plastoquinonne oxidoreductase	NA	NADH-quinone oxidoreductase subunit I (Microcystis) 100%
		ctg42_14	1119	other	NADH dehydrogenase	NA	Redox, membrane	NADH-quinone oxidoreductase subunit NuoH (Microcystis) 100%
		ctg42_15	690	other	pyrE: orotate phophoribosyltransferase	NA	NA	orotate phosphoribosyltransferase (Microcystis) 100%
		ctg42_16	453	other	NA	NA	NA	porin (Microcystis) 98%
		ctg42_17	240	other	NA	NA	NA	No Significant Hits
		ctg42_18	1995	transport-related	ABC transporter, ATP binding, transmembrane	NA	ATP binding, ATPase activity, transmembrane transport	ABC transporter (Microcystis) 100%
		ctg42_19	165	other	bacterial transferase hexapeptide (6 repeats)	NA	NA	acyltransferase (Microcystis) 100%
		ctg42_20	480	other	NA	NA	NA	acyltransferase (Microcystis) 100%
		ctg42_21	4473	core-biosynthetic	AMP&PP binding, condesnation	AA-adenylation, thioester reductase	catalytic	NRPS (Microcystis) 100%
		ctg42_22	777	additional-biosynthetic	short chain dehydrogenase/reductase, Enoyl-acyl carrier protein reductase	NA	NA	SDR family oxidoreductase (Microcystis) 100%
		ctg42_23	3279	core-biosynthetic	AMP&PP binding, condensation	AA-adenylation	catalytic	NRPS (Microcystis) 100%, AerG1
		ctg42_24	1005	other	putative capsular polysaccharide synthesis protein	NA	NA	putative capsular polysaccharide synthesis (Microcystis), 100%, AerL
		ctg42_25	801	additional-biosynthetic	short chain dehydrogenase/reductase, Enoyl-acyl carrier protein reductase	NA	NA	SDR family oxidoreductase, Microcystis, 100%, hits to aerF
		ctg42_26	627	other	cupin domain	NA	NA	cupin domain containing, Microcystis, 100%
		ctg42_27	633	other	NA	NA	NA	LysR family transcriptional regulator (Microcystis) 100%
		ctg42_28	1044	other	FMN-dependent dehydrogenase,	isopentyl-diphosphate delta isomerase	oxidoreductase	type 2 isopentenly-disphospate delta isomerase (Microcystis) 100%
		ctg42_29	4785	core-biosynthetic	AMP&PP binding, condensation	AA adenlyation, NRPS		NRPS, Microcystis, 100%. hits to AerB
		ctg42_30	1878	additional-biosynthetic	halogenase, TubC docking, FAD binding	NA	FAD binding	halogenase, FAD-dependent monoxygenase, Microcystis, 99%
		ctg42_31	4260	core-biosynthetic	PP&AMP binding, condensation, AMP-dependent synthase and ligase	NA	catalytic	SDR family NAD(P) dependent oxidoreductase (Microcystis) 100%, hits to AerA
		ctg42_32	300	other	NA	NA	NA	mobile element transposase, Microcystis, 95%
		ctg42_33	2169	other	polyphosphate kinase	poly_P_kin 1	NA	polyphosphate kinase 1, Microcystis, 100%
		ctg42_34	228	other	NA	NA	NA	hypothetical protein, Microcysits, 100%
		ctg42_35	141	other	NA	NA	NA	hypothetical protein, Microcystis, 95%
		ctg42_36	345	other	NA	NA	NA	endonuclease HNH, Microcystis, 97%
		ctg42_37	1476	additional-biosynthetic	phosphodiesterase, calcinuerin-like phosphoesterase	NA	hydrolase activity, nucleotide ctabolic process	bifunctional metallophosphatase/5' nuckeitudase, microcystis, 100%
		ctg42_38	120	other	NA	NA	NA	No Significant Hits
		ctg42_39	216	other	NA	NA	NA	CRISPR=associated protein Cas10, microcystis, 92%
		ctg42_40	120	other	NA	NA	NA	hypotthetical protein, Microcystis, 94%
		ctg42_41	144	other	NA	NA	NA	type II toxin-antitoxin system HicA antitoxin, Microcystis, 93%
		ctg42_42	219	other	NA	NA	NA	type II toxin-antitoxin system HicB antitoxin, Microcystis, 98%
		ctg42_43	216	other	NA	NA	NA	hypothetical protein, microcystis, 100%
		ctg42_44	258	other	ParE toxin of type II toxin-antitoxin system	NA	NA	type II toxin-antitoxin system ReIE/parE, microcystis, 100%
		ctg42_45	327	other	NA	NA	NA	hypothetical protein, Microcystis, 56%
		ctg42_46	108	other	NA	NA	NA	No Significant Hits
		ctg42_47	1512	other	NA	NA	NA	CRISPR-associated protein Cas10, microcystis, 100%
		ctg42_48	1107	other	NA	NA	NA	CRISPR associated protein Cmr3, microcystis, 99%
		ctg42_49	879	other	RAMP superfamily	NA	NA	type III-B CRISPR module RAMP protein Cmr4, Microcystis, 100%
77.1	12_0	ctg77_1	144	other	NA	NA	NA	molecular chperone DNA K, microcystis, 95%
		ctg77_2	1338	other	mur ligase middle domain, DUF	NA	ATP binding	mur ligase family protein (Microcystis) 99%
		ctg77_3	1191	other	trypsin-like peptidase domain, PDZ domain	NA	protein binding	PDZ domain containing portein, microcystis, 98%
		ctg77_4	1149	other	Lipopolysaccharide-assembly, LptC related	LptC_YrbK: LPS export ABC trasnporter periplasmic protein	NA	LPS export ABC transporter periplasmic protein LptC (Microcystis) 99%
		ctg77_5	177	other	NA	NA	NA	hypothetical protein, Microcystis, 64%
		ctg77_6	312	other	NADH-ubuquinione/platiquinone oxidoreductase	NA	NA	NADH quinone oxidoreductase subunit NuOK, microcystis, 100%
		ctg77_7	597	other	NADH-ubuquinione/platiquinone oxidoreductase	NA	redox, NADH dehydrogenase	NADH-quinone oxidoreductase subunit J, Microcysits, 99%
		ctg77_8	573	other	4Fe-4S dicluster domain	ndhl: NADH plastoquinonne oxidoreductase	NA	NAD(P)H quinone oxidoreductase subunit I, microcystis, 100%
		ctg77_9	1119	other	NADH dehydrogenase	NA	redox, membrane	NdhA (Microcystis) 100%
		ctg77_10	690	other	NA	pyrE: orotate phophoribosyltransferase	NA	orotate phosphoribosyltransferase (Microcystis) 100%
		ctg77_11	453	other	NA	NA	NA	porin (Microcystis) 98%
		ctg77_12	1995	transport-related	ABC transporter, ATP binding, transmembrane	NA	ATP binding, ATPase, transmembrane	ABC transporter ATP binding permease, microcystis, 98%
		ctg77_13	423	additional-biosynthetic	chloramphenicol acetyltransferase, bacterial hexapeptide	NA	NA	acyltransferase (Microcystis) 100%
		ctg77_14	612	additional-biosynthetic	chloramphenicol acetyltransferase, bacterial hexapeptide			acyltransferase (Microcystis) 97%
		ctg77_15	4464	core-biosynthetic	AMP&PP binding, condensation	AA-adenylation, thioester reductase	catalytic	NRPS, Microcystis, 95%
		ctg77_16	777	additional-biosynthetic	short chain dehydrogenase/reductase, Enoyl-acyl carrier protein reductase	NA	NA	SDR family oxidodreductase, Microcystis, 98%
		ctg77_17	3279	core-biosynthetic	AMP&PP binding, condensation	AA-adenylation	catalytic	NRPS, microcystis, 96%, AerG1
		ctg77_18	1005	other	putative capsular polysaccharide synthesis protein	NA	NA	AerL (microcystis) 100%
		ctg77_19	801	additional-biosynthetic	short chain dehydrogenase/reductase, Enoyl-acyl carrier protein reductase	NA	NA	SDR oxidoreductase, Microcystis, 98%, hits to aerF
		ctg77_20	627	other	cupin domain	NA	NA	cupin domain containing protein, Microcystis, 99%
		ctg77_21	633	other	NA	NA	NA	LysR transcriptional regulator, microcystis, 98%
		ctg77_22	1044	other	FMN-dependent dehydrogenase,	isopentenyl-diphosphate delta isomerase type 2	oxidoreductase	type 2 isopentenly-disphospate delta isomerase (Microcystis) 98%
		ctg77_23	4785	core-biosynthetic	AMP&PP binding, AMP-dependent synthetase and ligase, condensation	AA-adenylations, NRPS	catalytic	NRPS, microcystis, 97%, AerB
		ctg77_24	1878	additional-biosynthetic	halogenase, TubC docking, FAD binding	NA	FAD binding	halogenase, Microcystis, 94%
		ctg77_25	4284	core-biosynthetic	PP&AMP binding, AMP dependent synthase and ligase	NA	catalytic	SDR family NAD(P) dependent oxidoreductase (Microcystis) 100%, hits to AerA
		ctg77_26	786	other	SWIM zinc finger	NA	zinc ion binding	SWIM zinc finger family protein (Microcystis) 98%
		ctg77_27	2550	other	toprim domain, topoisomerase	topA: DNA topoisomerase type I	DNA binding, topoisomerase, topological change in DNA	type I DNA topoisomerase (Microcystis) 100%
		ctg77_28	672	other	DUF	NA	NA	DUF938 (Microcystis) 98%
		ctg77_29	993	other	bacterial extracellular solut-binding	NA	NA	Fe(3+) ABC transporter substrate binding protein (Microcystis) 98%
43.1	2_0	ctg43_1	726	other	ADP-binding	NA	NA	tetratricopeptide repeat protein, microcystis, 95%
		ctg43_2	405	other	NA	NA	NA	hypothetical protein, microcystis, 100%
		ctg43_3	459	other	ChrR cupin like	NA	NA	cupin domain containing, Microcystis, 100%
		ctg43_4	939	other	NA	NA	NA	hypothetical protein, Microcystis, 97%
		ctg43_5	804	other	CobB/CobQ-like glutamine amidotransferase domain	NA	catalytic, cobalamin	type 1 glutamine amidotransferase (Microcystis) 100%
		ctg43_6	1338	other	Mur ligase middle domain, DUF	NA	ATP binding	mur ligase family protein (Microcystis) 99%
		ctg43_7	978	other	methyltransferase FbkM domain	fbkm_fam: methyltransferase	NA	FkbM family methyltransferase(Microcystis) 98%
		ctg43_8	1191	other	trypsin-like peptidase domain, PDZ domain	NA	protein binding	trypsin like peptidase (Microcystis) 100%
		ctg43_9	1719	other	DUF	NA	NA	DUF 262 (Microcystis) 100%
		ctg43_10	1227	other	Lipopolysaccharide-assembly, LptC related	LptC_YrbK: LPS export ABC transporter periplasmic protein LptC	NA	homoserine dehydrogenase (Microcystis) 98%
		ctg43_11	312	other	NADH-ubiquinone/plastiquinone oxidoreductase	NA	NA	NADH-quinone subunit NuoK, microcystis, 100%
		ctg43_12	597	other	NADH-ubiquinone/plastiquinone oxidoreductase	NA	NADH dehydrogenase, Redox	NADH-quinone subunit J, microcystis, 99%
		ctg43_13	573	other	4Fe-4S dicluster domain	NADH plastiquinone oxidoreductase	NA	NAD(P)H-quinone oxidoreductase subunit I, Microcystis, 100%
		ctg43_14	1119	other	NADH dehydrogenase	NA	membrane, redox	NADH-quinone subunit NuoH, microcystis, 100%
		ctg43_15	690	other	NA	pyrE: orotate phosphporibosyltransferase	NA	orotate phosphoribosyltransferase (Microcystis) 100%
		ctg43_16	453	other	NA	NA	NA	porin (Microcystis) 100%
		ctg43_17	240	other	NA	NA	NA	No significant hits
		ctg43_18	1995	transport-related	ABC transporter, ATP binding, transmembrane	NA	ATP binding, ATPase, transmembrane	ABC transporter ATP binding permease, microcystis, 100%, aerN
		ctg43_19	165	other	bacterial transferase hexapeptide (6 repeats)	NA	NA	acyltransferase, microcystis, 100%
		ctg43_20	480	other	NA	NA	NA	acyltansferase, microcystis, 98%
		ctg43_21	4473	core-biosynthetic	AMP&PP binding, condensation,	AA-adenylation, thioester reductase	catalytic	NRPS. microcystis, 100%
		ctg43_22	777	additional-biosynthetic	short chain dehydrogenase/reductase, Enoyl-acyl carrier protein reductase	NA	NA	SDR family oxidoreductase, microcystis, 100%
		ctg43_23	3279	core-biosynthetic	AMP&PP binding, condensation	AA-adenylation	catalytic	NRPS, microcystis, 96%, AerG1
		ctg43_24	1005	other	putative capsular polysaccharide synthesis protein	NA	NA	AerL (microcystis) 100%
		ctg43_25	801	additional-biosynthetic	short chain dehydrogenase/reductase, Enoyl-acyl carrier protein reductase	NA	NA	SDR family oxidoreductase, microcystis, 100%, hits to aerF
		ctg43_26	627	other	cupin domain	NA	NA	cupin domain containing, microcystis, 100%
		ctg43_27	633	other	NA	NA	NA	LysR transcriptional regulator, microcystis, 100%
		ctg43_28	1044	other	FMN-dependent dehydrogenase,	isopentenyl-diphosphate delta isomerase type 2	oxidoreductase	isopentenyl-diphosphate delta isomerase, microcystis, 100%
		ctg43_29	4785	core-biosynthetic	AMP&PP binding, condensation, AMP-dependent synthetase and ligase	AA-adenylation, NRPS	catalytic	NRPS, microcystis, 97%, AerB
		ctg43_30	1878	additional-biosynthetic	halogenase, TubC docking, FAD binding	NA	FAD binding	halogenase, microcystis, 99%, aerJ
		ctg43_31	4260	core-biosynthetic	PP&AMP binding, AMP-dependent synthase and ligase	NA	catalytic	SDR NAD(P) dependent oxidoreductase, microcystis, 100%, hits to aerA
		ctg43_32	300	other	NA	NA	NA	mobile element transposase, Microcystis, 95%
		ctg43_33	2169	other	polyphosphate kinase	polyphosphate kinase I	NA	polyphosphate kinase 1, Microcystis, 100%
		ctg43_34	228	other	NA	NA	NA	hypothetical, microcystris, 100%
		ctg43_35	141	other	NA	NA	NA	hypothetical, microcystis, 95%
		ctg43_36	345	other	NA	NA	NA	HNH endonuclease, microcystis 97%
		ctg43_37	1476	additional-biosynthetic	cyclic-nucleotide-phosphodiesterase	calcinuerin like phophoesterase	hyrdolase activity, necleotide catabolism	bifunctional metallopeptidase/5' nucleotidase, Microcystis, 100%
		ctg43_38	120	other	NA	NA	NA	no significant hits
		ctg43_39	216	other	NA	NA	NA	hypothetical protein, microcystis, 95%
		ctg43_40	120	other	NA	NA	NA	hypothetical protein, microcystis, 94%
		ctg43_41	144	other	NA	NA	NA	type II antitoxin-toxin system HicA, microcystis, 94%
		ctg43_42	219	other	NA	NA	NA	type II antitoxin-toxin system HicB, microcystis, 98%
		ctg43_43	216	other	NA	NA	NA	hypothetical protein, microcystis, 100%
		ctg43_44	258	other	ParE toxin of type II toxin-antitoxin system	NA	NA	type II toxin-antitoxin system ReIE/parE, microcystis, 100%
		ctg43_45	108	other	NA	NA	NA	no significant hits
		ctg43_46	1512	other	NA	NA	NA	CRISPR associated protein cas10, microcystis, 100%
		ctg43_47	1107	other	NA	NA	NA	CRISPR associated protein, microcysits 100%
		ctg43_48	879	other	RAMP superfamily	NA	NA	type III-B CRISPR module RAMP protein Cmr4, Microcystis, 100%
1-heptadecene
Region ID	Cluster ID	Gene ID	Length	type	PFAM	TIGRFam	GO	NCBI blastP
44.1	20_0	ctg44_1	105	other	NA	NA	NA	No significant hits
		ctg44_2	291	other	DUF	NA	NA	DUF2288, Microcystis, 100%
		ctg44_3	6327	core-biosynthetic	hyb T1PKS, NRPS, AMP-binding, PP attachment, beta-ketoacyl synthase, ketoacyl synthase, acyl transferase, PKS dehydratase	MA	catalytic	phenolphthiocerol synthesis T1PKS, microcystis, 99%
		ctg44_4	1323	additional-biosynthetic	amino-7-oxononanoate synthase, aminotransferase I&II	NA	pyroxidal phosphate binding	aminotransferase class I/II pyridoxal phosphate dependent enzyme, microcystis, 100%
		ctg44_5	1308	transport-related	RND family efflux transporter MFP subunit, biotin-lipoyl like, secretion protein	heterocyst_devB: ABC exporter membrane fusion protien	NA	ABC exporter membrane fusion protein, microcystis, 99%, hits ot HlyD family efflux transporters
		ctg44_6	1164	other	FtsX-like permease	devC: ABC exporter transmembrane subunit	membrane	Fts-X-like permease family protein, microcystis, 99%
		ctg44_7	708	transport-related	ABC trasnporter ATP binding	heterocyst_devA: ABC exporter ATP binding	ATP binding, ATPase	DevA family ABC trasnporter ATP binding, microcystis, 100%
		ctg44_8	807	additional-biosynthetic	Radical SAM superfamily	NA	catalytic, iron-sulfer cluster binding	radical SAM protein, Microcystis, 99%
		ctg44_9	1875	other	penicillin-binding protein - dimerisation and transpeptidase	penicillin-binding protein	penicillin binding	penicillin binding protein 2, microcystis 99%
		ctg44_10	1824	other	dyp-type peroxidase family, ricin-type beta-trefoil lectin domain	dyp-type peroxidase family	peroxidase activity, heme binding, redox	Dyp-type peroxidsase, microcystis, 99%
		ctg44_11	144	other	NA	NA	NA	No significant hits
		ctg44_12	1902	other	DUF	NA	NA	DUF 1929. Microcystis, 100%
		ctg44_13	111	other	NA	NA	NA	IS630 family transposase, Microcystis, 100%
		ctg44_14	243	other	homeodomain-like	NA	NA	transposase, Microcystis, 93%
		ctg44_15	198	other	NA	NA	NA	helix turn helix domain containing, microcystis, 74%
		ctg44_16	210	other	NA	NA	NA	DDE endonuclease, Microcystis, 97%
		ctg44_17	1110	additional-biosynthetic	alcohol dehydrogenase, zinc-binding dehydrogenase	adh_III_F_hyde: S-(hydroxymethyl)glutathione dehydrogenase/class III alcohol dehydrogenase	redox	S-(hydroxymethyl)glutathione dehydrogenase/class III alcohol dehydrogenase, Microcystis, 99%
		ctg44_18	3642	regulatory	transcriptional regulator, SARP, tetratricopeptide repeat	NA	ADP binding	tetratricopeptide repeat protein, Microcystis, 99%
Cyanobactin - "anacyclamide" like
Region ID	Cluster ID	Gene ID	Length	type	PFAM	TIGRFam	GO	NCBI blastP
96.1	57_0	ctg57_1	5457	transport-related	Pkinase regulatory, serine/threonine protein kinase, AAAATPase, GAF, and AAA like domain	NA	protein kinase, ATP binding, protein phosphorylation, protein binding	AAA family ATPase, microcystis, 98%
		ctg57_2	630	other	NA	NA	NA	hypothetical, microcystis, 100%
		ctg57_3	1089	other	amidohydrolase	NA	hydrolase	amidohydrolase, microcystis, 100%
		ctg57_4	276	other	BrnA antitoxin of type II toxin-antitoxin system	NA	NA	BrnA antitoxin family, microcystis, 100%
		ctg57_5	216	other	NA	NA	NA	hypothetical, microcystis, 100%
		ctg57_6	327	other	DUF	NA	NA	DUF4258, microcystis, 100
		ctg57_7	117	other	NA	NA	NA	hypothetical, microcystis, 100%
		ctg57_8	408	other	PIN domain	NA	NA	PIN-domain containing, microcystis, 99%
		ctg57_9	261	other	NA	NA	NA	hypothetical, microcystis, 100%
		ctg57_10	1116	core-biosynthetic	peptidase, alkaline serine protease, subtilase family	NA	serine type endopeptidase activity, proteolysis	S8 family serine peptidase/PatA/PatG family maturation protease, microcystis 94%
		ctg57_11	945	core-biosynthetic	cyanobactin synthase PatG domain	NA	NA	peptidase S8 and S53 subtillisin kexin sedolisin, microcystis, 99% - related to patA/G?
		ctg57_12	387	additional-biosynthetic	TIGR03798	NA	NA	Nif11-like leader peptide famuly natural product precursor, microcystis, 94%
		ctg57_13	219	other	NA	NA	NA	hypothetical, microcystis, 98%
"Minutissamide-like"
Region ID	Cluster ID	Gene ID	Length	type	PFAM	TIGRFam	GO	NCBI blastP
74.1	91_0	ctg74_1	2331	core-biosynthetic	AMP-binding, condensation	NA	catalytic	NRPS, microcystis, 100% - high hits to mcyB
		ctg74_2	2571	core-biosynthetic	AMP-binding, condensation, PP-binding, AMP-dependent ligase and synthatase	NRPS	catalytic	NRPS, microcystis, 100% - high hits to mcyA
57.1	25_0	ctg57_1	1743	additional-biosynthetic	AMP-binding, AMP-depdenent synthetase and ligase	NA	catalytic	fatty acyl-AMP ligase, Microcystis, 99%
		ctg57_2	267	additional-biosynthetic	PP-binding (phosphopantetheine)	NA	NA	acyl carrier protein, microcystis, 100%
		ctg57_3	738	additional-biosynthetic	methyltransferase	NA	methyltransferase	class I SAM-dependent methyltransferase, microcystis, 95%
		ctg57_4	1392	other	NA	NA	NA	hypothetical, Microcystis, 97%
		ctg57_5	9384	core-biosynthetic		natural product biosynthesis luciferase like monooxygenase, AA-adenylation	transaminase, pyridoxal phosphate binding, oxidoredutase --> incorporate or reduce molecular oxygen, redox, catalytic	amino acid adenylation domain containing, microcystis, 94%, low hits to MicA in planktothrix (78%)
		ctg57_6	4731	core-biosynthetic	AMP&PP binding, condensation, methyltransferase	AA-adenylation	catalytic, methyltransferase	NRPS, microcystis, 90% - low hits to mcnC in fisherella (56%)
		ctg57_7	2673	core-biosynthetic	AMP-binding, condensation	AA-adenylation	catalytic	NRPS, microcystis, 94%
31.1	31_0	ctg31_1	2028	core-biosynthetic	AMP-binding, condensation	NA	catalytic	NRPS, Microcystis, 94%
		ctg31_2	9327	core-biosynthetic	AMP-binding, condensation, PP binding, aminotransferase, bet-ketoacyl transferase, luciferase-like monooxygenase, PP attachment	natural product biosynthesis luciferase like monooxygenase, AA-adenylation	transaminase, pyridoxal phosphate binding, oxidoredutase --> incorporate or reduce molecular oxygen, redox, catalytic	Hybrid NRPS/PKS, Microcystis. 90%, hits to MicA - planktothrix, 78%
		ctg31_3	272	other	NA	NA	NA	hypothetical, microcystis, 98%
		ctg31_4	813	additional-biosynthetic	methyltransferase	NA	methyltransferase	class I SAM-dependent methyltransferase, microcystis, 100%
		ctg31_5	267	additional-biosynthetic	PP-binding	NA	NA
		ctg31_6	1743	additional-biosynthetic	AMP-binding, AMP-dependent synthetase and ligase	NA	catalytic	fatty acyl-AMP ligase, Microcystis, 99%
		ctg31_7	2031	other	pentapeptide repeat protein (8 copies)	NA	protein binding	pentapeptide repeat containing, Microcystis, 98%
		ctg31_8	663	other	AAA domain	bioD- dethiobiotin synthase		dethiobiotin synthase, Microcystis, 99%
		ctg31_9	312	other	NA	NA	NA	integrase transposase, microcystis, 95%
T1PKS
Region ID	Cluster ID	Gene ID	Length	type	PFAM	TIGRFam	GO	blastP
34.1	18_0	ctg34_1	393	other	transhydrogenase beta subunit	NA	NA	NADP+ transhydeogenase (Re/Si-specific) beta subunit (M.aeruginosa), 100% hits
		ctg34_2	240	other	NA	NA	NA	hypothetical protein, M.aeruginosa, 100%
		ctg34_3	168	other	NA	NA	NA	hypothetical protein, M.aeruginosa, 100%
		ctg34_4	339	other	NA	NA	NA	hypothetical protein MiAbB (M.Aeruginosa, 100%), transposase (M.aeruginosa, 95%)
		ctg34_5	1731	other	Fibronectin Binding A N-terminus (FbpA) NFACT Protein RNA binding domain	NA	NA	fibronectin binding domain, M.aeruginosa, 100% (NFACT family protein)
		ctg34_6	675	transport-related gene	ABC transporter	heterocyst, ABC reporter, ATP-binding subunit	ATP binding, ATPase activity	DevA family ABC transporter ATP-binding protein, M.aeruginosa, 100%
		ctg34_7	1197	other	FtsX-like permease family	ABC exporter transmembrane subunit, DevC protein	membrane	FtsX-like permease family protein, ABC transporter permease DevC, M.aeruginosa 100%
		ctg34_8	1116	transport-related gene	Biotin-lipoyl like, HlyD family secretion protein	heterocyst_DevB, ABC exporter membrane fusion protein, DevB family	NA	ABC exporter membrane fusion protein, biotin/lipoyl binding protein, M.aeruginosa 100%
		ctg34_9	1026	other	GSDL-like lipase/Acylhydrolas	NA	hydrolase activity acting on ester bonds	SGNH/GDSL hydrolase family protein, M.aeruginosa 100%
		ctg34_10	372	other	NA	NA	NA	hypothetical protein
		ctg34_11	1764	additional biosynthetic genes	Tryptophan halogenase	NA	NA	tryptophan 7-halogenase, M.aeruginosa 100%
		ctg34_12	1365	additional biosynthetic genes	Flavin-binding monooxygenase-like	NA	N,N dimethylaniline monooxygenase activity, flavin adenine monooxygenase activity, NADP binding, oxidation-reduction process	NADP-binding domain protein, M.aeruginosa 100%
		ctg34_13	762	additional biosynthetic genes	short chain dehydrogenase	NA	NA	SDR family NADP-dependent oxidoreductase, M.aeruginosa 100%
		ctg34_14	1812	additional biosynthetic genes	Tryptophan halogenase	NA	NA	tryptophan 7-halogenase, M.aeruginosa 100%
		ctg34_15	1491	other	NA	NA	NA	hypothetical protein
		ctg34_16	3450	additional biosynthetic genes	Phosphopantetheine attachment site, Polyketide synthase dehydratase	NA	NA	SDR family NADP-dependent oxidoreductase, M.aeruginosa 100%
		ctg34_17	3045	core biosynthetic genes	Beta-ketoacyl synthase, N-terminal domain; Beta-ketoacyl synthase C-terminal domain; Acyl transferase domain	NA	NA	type 1 polyketide synthase, M.aeruginosa 100%
		ctg34_18	225	other	NA	NA	NA	hypothetical protein
		ctg34_19	1107	other	Aminomethyltransferase folate binding domain, glycine cleavage T-protein C-terminal barrel domain	gcvT: glycine cleavage system T protein	NA	glycine cleavage system aminomethyltransferase GcvT, M.aeruginosa, 99%
		ctg34_20	810	other	NAD synthase	NA	NA	GMP synthase (glutamine hydrolyzing) (M.aeruginosa 100%); ATP-dependent sacrificial sulfure transferase LarE (M.aeruginosa 99%)
		ctg34_21	333	other	"Domain of unknown function"	NA	NA	DUF5615 family PIN-like protein, M.aeruginosa 100%
		ctg34_22	222	other	"Protein of unknown function"	NA	NA	DUF433 domain containing protein, M.aeruginosa 98%
		ctg34_23	699	other	NA	PEP_exosort: PEP CTERM protein-sorting domain		PEP-CTERM sorting domain-containing protein, M.aeruginosa, 100%
		ctg34_24	387	other	NA	NA	NA	hypothetical protein
		ctg34_25	378	other	NA	NA	NA	hypothetical protein
		ctg34_26	912	other	"Domain of unknown function"	NA	NA	DUF4351 domain containing protein, M.aeruginosa 99%
		ctg34_27	1113	other	TrkA-domain	NA	potassium ion transport	potassium channel protein, NAD-binding protein, M.aeruginosa 100%
		ctg34_28	165	other	NA	NA	NA	glutamate synthase subunit beta, M.aeruginosa 100%
101.1	22_0	ctg101_1	765	other	Fibronectin Binding A N-terminus (FbpA)	NA	NA	fibronectin/fibrinogen binding protein, M.aeruginosa 100%
		ctg101_2	675	transport-related gene	ABC transporter	heterocyst_DevA; ABC exporter ATP-binding subunit, DevA family	ATP binding , ATPase Activity	DevA family ABC transporter ATP-binding protein, ATP binding cassette domain containing protein, M.aeruginosa 100%
		ctg101_3	1179	other	FtsX-like permease family	devC: ABC exporter transmembrane subunit, DevC protein	membrane	FtsX-like permease family protein, Microcystis 100%
		ctg101_4	1305	transport-related gene	Biotin-lipoyl like, HlyD family secretion protein	heterocyst_DevB, ABC exporter membrane fusion protein, DevB family	NA	ABC exporter membrane fusion protein, biotin/lipoyl binding protein, M.aeruginosa 100%
		ctg101_5	699	additional biosynthetic genes	short chain dehydrogenase	NA	NA	SDR family oxidoreductase, M.aeruginosa 100%
		ctg101_6	972	other	RTX calcium binding nonapeptide repeat (4 copies) X7	NA	calcium ion binding	calcium binding protein, M.aeruginosa 100%
		ctg101_7	879	other	NA	NA	NA	hypothetical protein
		ctg101_8	1011	additional biosynthetic genes	Alpha/beta hydrolase family	NA	NA	alpha/beta hydrolase, M.aeruginosa 100%
		ctg101_9	387	other	NA	NA	NA	hypothetical protein
		ctg101_10	1809	additional biosynthetic genes	FAD binding domain	NA	FAD binding	tryptophan 7-halogenase, M.aeruginosa 100%
		ctg101_11	1770	additional biosynthetic genes	Tryptophan halogenase	NA	NA	tryptophan 7-halogenase, M.aeruginosa 100%
		ctg101_12	1764	additional biosynthetic genes	Tryptophan halogenase	NA	NA	tryptophan 7-halogenase, M.aeruginosa 100%
		ctg101_13	5070	additional biosynthetic genes	Phosphopantetheine attachment site, Polyketide synthase dehydratase, KR domain	NA	NA	SDR family NADP-dependent oxidoreductase, M.aeruginosa 100%
		ctg101_14	2805	core biosynthetic genes	Beta-ketoacyl synthase, N-terminal domain; Beta-ketoacyl synthase C-terminal domain; Acyl transferase domain	NA	NA	type 1 PKS, M.aeruginosa 100%
40.1	19_0	ctg40_1	1344	other	NA	near_uncomplex: TIGR04222 domain	NA	TIGR04222 domain containing membrane protein , M. aeruginosa 100%
		ctg40_2	1731	other	Fibronectin binding protein A N terminus (FbpA)	NA	NA	fibronectin binding domain, M.aeruginosa, 100% (NFACT family protein)
		ctg40_3	675	transport-related gene	ABC transporter	heterocyst_DevA; ABC exporter ATP-binding subunit, DevA family	ATP binding , ATPase Activity	DevA family ABC transporter ATP-binding protein, ATP binding cassette domain containing protein, M.aeruginosa 100%
		ctg40_4	1197	other	FtsX-like permease family	devC: ABC exporter transmembrane subunit, DevC protein	membrane	ABC transporter permease DevC, FtsX-like permease family protein, M.aeruginosa 100%
		ctg40_5	1116	transport-related gene	Biotin-lipoyl like, HlyD family secretion protein	heterocyst_DevB, ABC exporter membrane fusion protein, DevB family	NA	ABC exporter membrane fusion protein, M. aeruginosa 100%
		ctg40_6	1026	other	GDSL-like lipase/acylhydrolase	NA	hydrolase activity, acting on ester bonds	SGNH/GDSL hydrolase family protein, M.aeruginosa 100%
		ctg40_7	372	other	NA	NA	NA	hypothetical protein
		ctg40_8	1764	additional biosynthetic genes	Tryptophan halogenase	NA	NA	tryptophan 7-halogenase, M.aeruginosa 100%
		ctg40_9	1365	additional biosynthetic genes	Flavin-binding monooxygenase-like	NA	N,N-dimethylaniline monooxygenase activity, flavin adenine dinucletide binding, NADP binding, oxidation reduction process	NADP/FAD dependent oxidoreductase , M.aeruginosa 100%
		ctg40_10	762	additional biosynthetic genes	short chain dehydrogenase	NA	NA	SDR family NADP-dependent oxidoreductase, M.aeruginosa 100%
		ctg40_11	1812	additional biosynthetic genes	Tryptophan halogenase	NA	NA	tryptophan 7-halogenase, M.aeruginosa 100%
		ctg40_12	1362	other	NA	NA	NA	hypothetical protein
		ctg40_13	1860	other	KR domain, Polyketide synthase dehydratase	NA	NA	SDR family NADP-dependent oxidoreductase, M.aeruginosa 100%
		ctg40_14	192	other	NA	NA	NA	NA
		ctg40_15	3045	core biosynthetic genes	Beta-ketoacyl synthase, N-terminal domain; Beta-ketoacyl synthase C-terminal domain; Acyl transferase domain	NA	NA	type 1 PKS, M. aeruginosa 100%
		ctg40_16	246	core biosynthetic genes	Beta-ketoacyl synthase N terminal domain	NA	NA	pksE domain protein (100%), type 1 PKS 97%, M.aeruginosa
		ctg40_17	225	other	NA	NA	NA	hypothetical protein
		ctg40_18	273	other	NA	NA	NA	DUF6444 domain containing protein, M.aeruginosa 96%
		ctg40_19	930	other	Aminomethyltransferase folate binding domain, glycine cleavage T-protein C-terminal barrel domain	gcvT: glycine cleavage system T protein	NA	glycine cleavage system aminomethyltransferase GcvT, M.aeruginosa 100%
		ctg40_20	201	other	NA	NA	NA	No significant hits
		ctg40_21	1074	other	Tetratricopeptide repeat X2, Trypsin like peptidase	NA	NA	tetratricopeptide repeat protein, serine protease (99%, M.aeruginosa)
NRPS-T1PKS hybrid
Region ID	Cluster ID	Gene ID	Length	type	PFAM	TIGRFam	GO	blastP
99.1	73_0	ctg_1	9093	core-biosynthetic	hyb NRPS-PKS: beta-ketoacyl synthase, acyl transferase, PP attacvhment, aminotransferase class III, luciferase-like monoxygenase, AMP binding, thioesterase domain	natural product biosynthesis luciferase like monooxygenase, AA-adenylation	transaminase, pyridoxal phosphate binding, oxidoredutase --> incorporate or reduce molecular oxygen, redox, catalytic	hybrid NRPS/PKS, microcystis, 87%, micA like - planktothrix 74%
T3PKS
Region ID	Cluster ID	Gene ID	Length	type	PFAM	TIGRFam	GO	blastP
30.1	28_0	ctg30_1	1188	core-biosynthetic	chalcone and stilbene synthase domain	NA	NA	naringenin-chalcone synthase, microcystis, 99%
		ctg30_2	1842	transport-related	ABC transporter ATP-binding protein, transmembrane	NA	ATP binding, ATPase, transmembrane	ATP binding cassette domain containing, Microcystis, 97%
		ctg30_3	1560	transport-related	RND family efflux transporter MFP subunity - biotin-lipoyl like, HlyD family secretion protein	efflux transporter, RND family, MFP subunit	NA	efflux RND transporter periplasmic adapter subunit, microcystis, 98%
		ctg30_4	272	other	NA	NA	NA	hypothetical protein, microcytis, 100%
		ctg30_5	1254	other	methionine gamma lyase	NA	NA	methionine gamma lyase, microcystis, 98%
		ctg30_6	1251	other	von Willebrand factor type A domain	NA	NA	VWA domain containing, microcystis, 100%
		ctg30_7	909	transport-related	transporter, EamA family	NA	membrane, integral component of membrane	DMT family transporter, microcystis, 98%
		ctg30_8	393	other	Holliday junction resolvase	NA	rRNA processing	pre 16a rRNA-processing nuclease YqgF, Microcystis, 100%
		ctg30_9	1155	additional-biosynthetic	carboxylate-amine ligase, glutamate-cysteine ligase family	glutamate-cysteine ligase	glutamate cysteine ligase, cellular modified aminio acid biosynthesis	glutamate-cysteine ligase, microcystis, 100%
		ctg30_10	294	other	NA	NA	NA	hypothetical protein, microcystis, 98%
		ctg30_11	1071	other	repeat containing protein, WD domain - G-beta repeat	NA	NA	WD40 repeat domain containing protein, microcystis, 99%
		ctg30_12	705	other	ribonuclease II domain, double stranded RNA binding motif	RNase III	ribonuclease III, RNA processing	ribonuclease III, microcystis, 100%
		ctg30_13	828	additional-biosynthetic	abhydrolase, alpha/beta hydrolase fold protein, serine aminopeptidase	NA	NA	alpha/beta hydrolase, microcystis, 99%
		ctg30_14	1155	transport-related	sensor histidine kinase, phospho acceptor domain, DNA gyrase B	NA	phosphorelay sensor kinase, signal transduction, rhythmic process	histidine kinase, microcystis, 100%
		ctg30_15	1590	other	glycosyl hydrolase family 57, DUF	NA	catalytic, carbohydrate metabolic process	glycosyl hydrolase family 57 protein, microcystis, 100%
		ctg30_16	1545	transport-related	Pkinase, serine/threonine protein kinase	NA	protein kinase and phosphorylation	serine/threonine protein kinase, microcystis, 99%
		ctg30_17	915	other	carotenoid biosynthesis	NA	NA	carotenoid biosynthesis protein, microcystis, 100%
		ctg30_18	498	additional-biosynthetic	glycosyl transferase - polyprenol monophosphomannose synthase ppm1	NA	NA	glycosyltransferase, microcystis, 99%
52.1	43_0	ctg52_1	114	other	NA	NA	NA	zinc ribbon domain containing, Microcystis, 100%, but also 100% hit to microcystis transposase
		ctg52_2	1263	other	von Willebrand factor type A domain	NA	NA	VWA domain containing, microcystis, 98%
		ctg52_3	1254	other	methionine gamma lyase	NA	NA	methionine gamma lyase, microcystis, 98%
		ctg52_4	1560	transport-related	RND family efflux transporter MFP subunity - biotin-lipoyl like, HlyD family secretion protein	efflux transporter, RND family, MFP subunit	NA	efflux RND transporter periplasmic adapter subunit, microcystis, 99%
		ctg52_5	1854	transport-related	ABC transporter ATP-binding protein, transmembrane	NA	ATP binding, ATPase, transmembrane	ATP binding cassette domain containing, Microcystis, 98%
		ctg52_6	1188	core-biosynthetic	chalcone and stilbene synthase domain	NA	NA	naringenin-chalcone synthase, microcystis, 99%
		ctg52_7	1614	other	cytochrome b5-like heme steroid binding, fatty acid desaturase	NA	lipid metabolic process	cytochrome b5 domain containing, microcystis, 98%
		ctg52_8	174	other	NA	NA	NA	hypothetical protein, microcystis, 96%
		ctg52_9	330	other	NA	NA	NA	hypothetical protein, microcystis, 78%
		ctg52_10	663	transport-related	ABC transporter, ATP binding	NA	ATP binding, ATPase	ABC transporter ATP binding protein, microcystis, 100%
		ctg52_11	1287	other	MacB-like periplasmic core domain, FtsX-like permease	NA	membrane	FtsX like permease, microcystis, 99% (abc transporter like)
		ctg52_12	138	other	NA	NA	NA	aluminum resistance protein, microcystis, 97%
		ctg52_13	834	other	fatty acid desaturase	NA	lipid metabolic process	acyl-CoA desaturase, microcystis, 100%
		ctg52_14	1173	other	1-deoxy-D-xylulose 5-phosphate reductoisomerase	1-deoxy-D-xylulose 5-phosphate reductoisomerase	NADPH binding, Redox, protein binding	1-deoxy-D-xylulose-5phosphate reductoisomerase, microcystis, 100%
14.1	83_0	ctg14_1	132	other	NA	NA	NA	IS30 family transposase, microcystis, 100%
		ctg14_2	1098	core-biosynthetic	chalcone and stilbene synthase domain	NA	NA	naringenin-chalcone synthase, microcystis, 100%
		ctg14_3	1614	other	cytochrome b5-like heme steroid binding, fatty acid desaturase	NA	lipid metabolic process	cytochrome b5 domain containing, microcystis, 100%
		ctg14_4	273	other	NA	NA	NA	hypothetical protein, microcystis, 100%
		ctg14_5	663	transport-related	ABC trasnporter, ATP binding	NA	ATP binding, ATPase	ABC transporter ATP binding protein, microcystis, 100%
		ctg14_6	1287	other	MacB-like periplasmic core domain, FtsX-like permease	NA	membrane	ABC transporter permease, microcystis, 100%
		ctg14_7	138	other	NA	NA	NA	aluminum resistance protein, microcystis, 100%
		ctg14_8	777	other	fatty acid desaturase	NA	lipid metabolic process	acyl-CoA desaturase, microcystis, 100%
T1PKS - enediyne containing
Region ID	Cluster ID	Gene ID	Length	type	PFAM	TIGRFam	GO	blastP
27.1	11_0	ctg27_1	162	other	NA	NA	NA	hypothetical protein
		ctg27_2	954	other	TPR repeat, Tetratricopeptide repeat	NA	NA	tetratricopeptide repeat protein, M.aeruginosa 99%
		ctg27_3	2928	other	DEAD/DEAH box helicase; helicase conserved C-terminal domain; DSHCT domain	NA	nucleic acid binding, ATP binding	DEAD/DEAH box helicase, M.aeruginosa 98.6%
		ctg27_4	933	regulatory genes	Response regulator receiver domain, Diguanylate cyclase GGDEF domain	diguanylate cyclase domain	phosphorelay signal transduction system	diguanylate cyclase, M.aeruginosa 93%
		ctg27_5	783	additional biosynthetic genes	bacterial extracellular solute binding proteins	NA	NA	transporter substrate binding domain containing protein, M.aeruginosa 98.4%
		ctg27_6	537	other	TPR repeat	NA	NA	tetratricopeptide repeat protein, M.aeruginosa 99%
		ctg27_7	1800	other	citrate transporter	NA	transmembrane support, integral component of membrane	SLC313 family permease, M.aeruginosa 98.6%
		ctg27_8	2781	other	Cation transporter/ATPase, N terminus; E1-E2 ATPase; Cation transport ATPase P type; Cation transporting ATPase Cterminus	ATPase P type; HAD ATPase, family IC	NA	cation translocating p-type ATPASe, M.aeruginosa 99%
		ctg27_9	1431	additional biosynthetic genes	Flavin containing amine oxidoreductase	phytoene desaturase	oxidoreductase activity, oxidation reduction process	15-cis-phytoene desaturasem, M.aeruginosa 99.7%
		ctg27_10	933	core biosynthetic genes	Squalene/Phtoene synthase	NA	NA	phytoene synthase, M.aeruginosa 99.6%
		ctg27_11	477	other	NA	NA	NA	hypothetical protein
		ctg27_12	243	other	NA	NA	NA	hypothetical protein
		ctg27_13	693	other	Pirin, Quercetinase C-terminal cupin domain	NA	NA	pirin family protein M.aeruginosa 98.7%
		ctg27_14	930	other	NA	PEP_exosort; PEP-Cterm protein sorting domain	NA	PEP Cterm sorting domain containing protein, M. aeruginosa 96.7%
		ctg27_15	573	other	putative restriction endonuclease	NA	NA	Uma2 family endonuclease, M.aeruginosa 100%
		ctg27_16	960	other	NA	NA	NA	enediyne biosynthesis protein, M.aerugnosa 99.69%
		ctg27_17	5922	core biosynthetic genes	Beta-ketoacyl synthase, N terminal domain; Beta ketoacyl synthase C terminal domain; Ketoacyl synthetase C terminal extension; Acyl transferase domain; KR domain; Polyketide synthase dehydratase	NA	NA	type 1 PKS, SDR family NADP dependent oxidoreductase, M.aeruginosa 98%
		ctg27_18	567	other	NA	NA	NA	hypothetical protein
		ctg27_19	111	other	NA	NA	NA	No significant hits
		ctg27_20	954	other	NA	NA	NA	hypothetical protein
		ctg27_21	300	other	nucleotidyltransferase domain	NA	nucleotidyltransferase domain	nucleotidyltransferase M.aeruginosa 100%
		ctg27_22	366	other	Protein of unknown function	NA	NA	DUF86 domain containing protein
		ctg27_23	384	other	NA	NA	NA	hypothetical protein
		ctg27_24	429	other	Thioesterase like superfamily	NA	NA	acyl-CoA thioesterase, M.aeruginosa 99%
		ctg27_25	1164	other	FtsX-like permease family	devC: ABC exporter transmembrane subunit, DevC protein	membrane	ABC transporter permease DevC, M.aeruginosa 100%
		ctg27_26	1368	transport-related genes	Biotin-lipoyl like, HlyD family secretion protein	heterocyst DevB: ABC exporter membrane fusion protein	NA	ABC exporter membrane fusion protein, M.aeruginosa 99%
		ctg27_27	1053	other	Protein of unknown function	NA	NA	DUF1702 family protein, M.aeruginosa 99%
		ctg27_28	1899	other	Repeat domain in Vibrio, Colwellia, Bradyrhizobium and Shewanella	NA	NA	CRTAC1 family protein, M.aeruginosa 99.6%
		ctg27_29	261	other	Transposase I200 like	NA	DNA binding, transposase activity, transposition DNA-mediated	IS200/IS605 transposase family, M.aeruginosa 100%
		ctg27_30	1284	other	Helix-turn-helix dommain, probable transposase, putative transposase DNA binding domain	NA	NA	RNA-guided endonuclease TnpB family protein, transposase, M.aeruginosa, 97%-94%
		ctg27_31	93	other	NA	NA	NA	mobile element protein, M.panniformis 96.5%
		ctg27_32	780	other	ABC-2 family transporter protein	NA	transmembrane transport	ABC transporter permease, M.aeruginosa 99.6%
		ctg27_33	465	other	NA	NA	NA	hypothetical protein
		ctg27_34	822	other	Phosphoadenosine phosphosulfate reductase family	PAPS reductase; phosphoadenosine phosphosulfate reductase; cysH: phosphoadenylyl-sulfate reductase	catalytic activity	phoshoadenosine phosphosulfate activity, M.aeruginosa, 99%
		ctg27_35	843	additional biosynthetic genes	Alpha/beta hydrolase family	NA	NA	alpha/beta fold hydrolase, M.aeruginosa 99%
		ctg27_36	126	other	NA	NA	NA	No significant hits
		ctg27_37	297	other	Ribonuclease toxin, BrnT, of type II toxin-anitoxin system	NA	NA	BrnT family toxin, M.aeruginosa 100%
		ctg27_38	180	other	NA	NA	NA	hypothetical protein
		ctg27_39	198	other	NA	NA	NA	hypothetical protein
		ctg27_40	1854	other	50S ribosome binding GTP-ase	NA	GTP binding	50S ribosome binding GTPase, M.aeruginosa 99.5%
		ctg27_41	876	additional biosynthetic genes	Inositol monophosphatase family	NA	phosphatidylinositol phosphorylation	3'(2'),5'-bisphosphate nucleotidase CysQ ,Microcystis aeruginosa, 98.6%
		ctg27_42	210	other	NA	NA	NA	ChaN family lipoprotein, M.aeruginosa 100%
T1PKS
Region ID	Cluster ID	Gene ID	Length	type	PFAM	TIGRFam	GO	blastP
112.1	65_0	ctg112_1	2385	other	NA	NA	NA	Eco57I restriction-modification methylase domain-containing protein, class I SAM-dependent DNA methyltransferase Microcystis aeruginosa, 100-97.9%
		ctg112_2	1743	additional biosynthetic genes	AMP-binding enzyme	NA	catalytic activity	AMP binding protein; fatty-acyl-AMP ligase, M.aeruginosa 100%
		ctg112_3	267	additional biosynthetic genes	Phosphopantetheine attachment site	NA	NA	acyl carrier protein, M.aeruginosa 100%
		ctg112_4	1377	other	NA	NA	NA	hypothetical protein
		ctg112_5	5043	core biosynthetiic genes	Beta-ketoacyl synthase, N terminal domain; Beta ketoacyl synthase C terminal domain; Ketoacyl synthetase C terminal extension; Acyl transferase domain; Phosphopantetheine attachment site; Aminotransferase class III	NA	transminase activity, pyridoxal phosphatae binding	amino acid adenylation domain containing protein, TIPKS, M.aeruginosa 99%
"Microviridin B"
Region ID	Cluster ID	Gene ID	Length	type	PFAM	TIGRFam	GO	blastP
91.1	32_0	ctg91_1	177	other	Protein of unknown function	NA	NA	hypothetical protein M.aeruginosa 100%
		ctg91_2	1317	additional biosynthetic genes	Amidase	amidohydrolase, AtzE	NA	AtzEE family amidohydrolase, M.aeruginosa 99.5%
		ctg91_3	1149	additional biosynthetic genes	glycosyl transferases group 1	NA	NA	glycosyl transferases group 1, M.aeruginosa 100%
		ctg91_4	1278	additional biosynthetic genes	glycosyl transferases group 1	NA	NA	glycosyl transferases group 1, M.aeruginosa 100%
		ctg91_5	792	other	MOSC N-terminal beta barrel domain, MOSC domain	NA	catalytic activity, molybdenum ion binding, pyridoxal phosphate binding	MOSC ddomain containing protein, M.aeruginosa 98.86%
		ctg91_6	474	other	NA	NA	NA	hypothetical protein
		ctg91_7	984	other	NA	NA	NA	hypothetical protein
		ctg91_8	1062	other	iron sulfur cluster assembly protein, NUBPL iron transfer Ploop NTPase	NA	NA	Mrp/NBP35 family atp binding protein, M.aeruginosa 100%
		ctg91_9	1281	other	Cell cycle protein	rod shape determining protein, RodA	cell division, integral component of membrane	rod shape determining protein RodA, M.aeruginosa 99%, high hits to M.flos-aquae, M.viridis
		ctg91_10	168	other	NA	NA	NA	hypothetical protein, MYAER_3212, M.aeruginosa 92%
		ctg91_11	153	core biosynthetic genes	serine endopeptidase inhibitors	NA	NA	microviridine/marinostatin family tricyclic proteinase inhibitor, M.aeruginosa 98%
		ctg91_12	981	other	NA	ATPgraspMvdC: ATP-grasp ribosomal peptide maturase MvdC family	NA	MvdC family ATP-grasp ribosomal peptide maturase, M.aeruginosa 99.69%
		ctg91_13	975	other	NA	ATPgraspMvdC: ATP-grasp ribosomal peptide maturase MvdC family	NA	MvdC family ATP-grasp ribosomal peptide maturase, M.aeruginosa 99.69%
		ctg91_14	534	additional biosynthetic genes	acetyltransferase GNAT domain	NA	N-acetyltransferase activity	GNAT family N-acetyltransferase M.aeruginosa 98.87%
		ctg91_15	2064	transport-related genes	ABC transporter transmembrane region, ABC transporter	NA	ATP binding, ATPase activity, ATPase coupled transmembrane transporter activity, transmembrane support, integral component of membrane	ATP binding cassette domain containing protein, M.aeruginosa 99.8%
		ctg91_16	255	other	NA	NA	NA	hypothetical protein
		ctg91_17	945	other	NAD(P) binding Rossmann like domain	NA	NA	NADP binding protein, M.aeruginosa 99%
		ctg91_18	828	other	NA	NA	NA	hypothetical protein
		ctg91_19	1275	additional biosynthetic genes	O-Antigen ligase	NA	NA	O-antigen ligase family protein, M.aeruginosa 97.88%
66.1	38_0	ctg66_1	816	transport-related genes	Periplasmic binding protein	NA	NA	ABC transporter substrate binding protein, M.aeruginosa 100%
		ctg66_2	1602	additional biosynthetic genes	Radical SAM Superfamily	NA	catalytic activity, iron-sulfur cluster binding	B12-binding domain containing radical SAM protein, M.aeruginosa 100%
		ctg66_3	333	other	DUF	NA	NA	hypothetical protein
		ctg66_4	1332	additional biosynthetic genes	Amidase	amidohydrolase, AtzE	NA	AtzEE family amidohydrolase, M.aeruginosa 98.87%
		ctg66_5	1278	additional biosynthetic genes	glycosyl transferases group 1	NA	NA	glycosyl transferases group 1, M.aeruginosa 100%
		ctg66_6	792	other	MOSC N-terminal beta barrel domain, MOSC domain	NA	catalytic activity, molybdenum ion binding, pyridoxal phosphate binding	MOSC ddomain containing protein, M.aeruginosa 99.24%
		ctg66_7	1062	other	iron sulfur cluster assembly protein, NUBPL iron transfer Ploop NTPase	NA	NA	Mrp/NBP35 family atp binding protein, M.aeruginosa 100%
		ctg66_8	1281	other	Cell cycle protein	rod shape determining protein, RodA	cell division, integral component of membrane	rod shape determining protein RodA, M.aeruginosa 100%, high hits to M.flos-aquae 100%
		ctg66_9	144	core biosynthetic genes	serine endopeptidase inhibitors	NA	NA	microviridine/marinostatin family tricyclic proteinase inhibitor, M.aeruginosa 100%
		ctg66_10	978	other	NA	ATPgraspMvdC: ATP-grasp ribosomal peptide maturase MvdC family	NA	MyDC family ATP grasp ribosomal peptide maturase, M.aeruginosa 100%
		ctg66_11	975	other	NA	ATPgraspMvdC: ATP-grasp ribosomal peptide maturase MvdC family	NA	MvdC family ATP-grasp ribosomal peptide maturase, M.aeruginosa 99.69%
		ctg66_12	534	additional biosynthetic genes	acetyltransferase GNAT domain	NA	N-acetyltransferase activity	GNAT family N-acetyltransferase M.aeruginosa 99%
		ctg66_13	2064	transport-related genes	ABC transporter transmembrane region, ABC transporter	NA	ATP binding, ATPase activity, ATPase coupled transmembrane transporter activity, transmembrane support, integral component of membrane	ABC transporter ATP binding protein/Permease, M.aeruginosa 98%
		ctg66_14	255	other	NA	NA	NA	hypothetical protein
		ctg66_15	978	other	NAD(P) binding Rossmann like domain	NA	NA	NADP binding protein, M.aeruginosa 99%
		ctg66_16	828	other	NA	NA	NA	hypothetical protein
86.1	75_0	ctg86_1	828	other	NA	NA	NA	hypothetical protein
		ctg86_2	945	other	NAD(P) binding Rossmann like domain	NA	NA	NADP binding protein, M.aeruginosa 99%
		ctg86_3	255	other	NA	NA	NA	hypothetical protein
		ctg86_4	2064	transport-related genes	ABC transporter transmembrane region, ABC transporter	NA	ATP binding, ATPase activity, ATPase coupled transmembrane transporter activity, transmembrane support, integral component of membrane	ATP binding cassette domain containing protein, M.aeruginosa 100%
		ctg86_5	534	additional biosynthetic genes	acetyltransferase GNAT domain	NA	N-acetyltransferase activity	GNAT family N-acetyltransferase M.aeruginosa 99%
		ctg86_6	975	other	NA	ATPgraspMvdC: ATP-grasp ribosomal peptide maturase MvdC family	NA	MvdC family ATP grasp ribosomal peptide maturase, M.aeruginosa 99%
		ctg86_7	981	other	NA	ATPgraspMvdC: ATP-grasp ribosomal peptide maturase MvdC family	NA	MvdC family ATP grasp ribosomal peptide maturase, M.aeruginosa 99%
		ctg86_8	153	core biosynthetic genes	Serine endopeptidase inhibitors	NA	NA	microviridin/marinostatin family tricyclic proteinase inhibitor, M.aeruginosa 94%
		ctg86_9	168	other	NA	NA	NA	hypothetical protein
		ctg86_10	348	other	Cell cycle protein	NA	cell division, integral component of membrane	rod shape determining protein RodA, M.aeruginosa 100%
hglE-KS
Region ID	Cluster ID	Gene ID	Length	type	PFAM	TIGRFam	GO	blastP
35.1	45_0	ctg35_1	135	other	NA	NA	NA	transposase/tail length tape protein, 98% M.aeruginosa
		ctg35_2	2544	additional biosynthetic genes	KR domain, polyketide synthase dehydratase	NA	NA	SDR family NADO dependent oxidoreductase, M.aeruginosa 99%
		ctg35_3	5913	core biosynthetic genes	Nitronate monoxygenase, Beta-ketoacyl synthase N terminal domain, Beta-ketoacyl synthase C terminal domain, Acyl transferase domain, phosphopantetheine attachment site	NA	nitronate monooxygenase activty, oxidation reduction process	acyltransferase domain containing protein, M.aeruginosa 100%
		ctg35_4	954	additional biosynthetic genes	CobW/HypB/UreG: nucleotide binding domain, Cobalamin synthesis protein cobW C-terminal protein	NA	NA	GTP binding protein , M.aeruginosa 100%
		ctg35_5	885	additional biosynthetic genes	methyltransferase domain	NA	methyltransferase activity	class I methyltransferase M.aeruginosa 99.6%
		ctg35_6	840	other	Sulfatase	NA	sulfuric ester hydrolase activity	sulfatase like hydrolase/transferase, M.aeruginosa 100%
		ctg35_7	933	other	tetratricopeptide repeat X3	NA	NA	tetratricopeptide erpeat protein, M.aeruginosa 100%
		ctg35_8	582	other	NA	NA	NA	hypothetical protein
		ctg35_9	1104	other	Rieske[2FE-2S] domain, Ring hydroxylating alpha subunit	NA	oxidoreductase activity, 2 iron 2 sulfure cluster binding, oxidation reduction process, iron ion binding, cellular metabolic process	aromatic ring hydroxylating dioxygenase subunit alpha, M.aeruginosa 100%, M.wesenbergii 99%
lanthipeptide-Class II and V
Region ID	Cluster ID	Gene ID	Length	type	PFAM	TIGRFam	GO	blastP
3.1	54_0	ctg3_1	288	other	NA	NA	NA	hypothetical protein
		allorf_00427_00516	90	additional biosynthetic genes	NA	NA	NA	50S ribosome binding protein (query 55%, Pseudoalteromonas 75%)
		allorf-1049_01237	189	additional biosynthetic genes	NA	NA	NA	hypothetical protein, M.aeruginosa, query 91%, 64% PI
		ctg3_2	309	other	PUF	NA	NA	DUF m.eruginosa 99%
		ctg3_3	237	other	DUF	NA	NA	DUF M.aerugnosa 98%
		ctg3_4	369	other	NA	NA	NA	hypothetical protein
		ctg3_5	276	other	NA	NA	NA	hypothetical protein
		ctg3_6	366	other	NA	clan AA aspartic protease	NA	clan AA aspartc protease M.aeruginosa 98%
		ctg3_7	276	other	NA	NA	NA	hypothetical protein
		allorf_04114_04197	84	additional biosynthetic genes	NA	NA	NA	hypothetical protein
		ctg3_8	204	other	NA	NA	NA	hypothetical protein
		ctg3_9	3354	core biosynthetic genes	DUF, lanthionine synthetase like C protein	type 2 lantibiotic biosynthetis protein	NA	type 2 lantipeptide synthetase LanM, M.aeruginosa 100%
		ctg3_10	258	other	NA	NA	NA	hypothetical protein
		ctg3_11	318	additional biosynthetic genes	NA	NA	NA	Nif11-like leader pepetide family natural product precursor, M.aeruginosa 92%, 100% query cover
		ctg3_12	315	additional biosynthetic genes	NA	NA	NA	hypothetical protein
		ctg3_13	1452	other	DEAD/DEAH box helicase, helicase conserved C terminal domain, RecQ zinc binding	ATP dependent DNA helicase RecQ family	nucleic acid binding, ATP binding	ATP dependent DNA helicase RecQ, M.aeruginosa 100%
		ctg3_14	186	other	PUF	NA	NA	hypothetical protein
		ctg3_15	513	other	Unch protein family	rRNA maturation RNase YbeY	metalloendopeptidase activtity, rRNA processing	rRNA maturation RNase YbeY, M.aeruginosa 99%
		ctg3_16	489	other	Prokaryotic diacylglycerol kinase	NA	kinase activity, phospholipid biosynthetic process, membrane	diacylglycerol kinase family protein, M.aeruginosa 99%
		ctg3_17	240	other	DUF	NA	NA	DUF
60.1	87_0	ctg60_1	177	additional biosynthetic genes	NA	NA	NA	transposase, M.aeruginosa 100%, 81% query cover
		ctg60_2	306	additional biosynthetic genes	Nif11 domain	nif11-like leader peptide domain	NA	Nif11-like leader pepetide family natural product precursor, M.aeruginosa 100%, 100% query cover
		ctg60_3	886	other	Acetlytransferase GNAT family	NA	N-acetyltransferase activity	GNAT family N acetyltransferase M.aeruginosa 97.5%
		ctg60_4	3348	core biosynthetic genes	Lanthionine synthetase C-like protein	type 2 lantibiotic biosynthetis protein	NA	type 2 lantipeptide synthetase LanM, M.aeruginosa 99%
83.1	21_0	ctg83_1	93	other	NA	NA	NA	hypothetical protein
		ctg83_2	111	other	NA	NA	NA	no significant hits
		ctg83_3	732	additional biosynthetic genes	Redoxin, glutaredoxin	glutaredoxin family domain	electron transfer activity, protein disulfide oxidoreductase, cell redox homeostatis, oxidoreductase activty	glutathione peroxidase, M.aeruginosa 99%
		ctg83_4	951	other	Bacitracin resistance protein BacA	undecaprenyl diphosphatase	undecaprenyl diphosphatase, dephosphorylation, membrane	undecaprenyl disphosphate phosphatase
		ctg83_5	399	additional biosynthetic genes	NA	NA	NA	alpha beta hydrolase, M.aeruginosa 99%
		ctg83_6	1170	core biosynthetic genes	Phosphotransferase enzyme family	NA	NA	amidoglycoside phosphotransferase family protein, M.aeruginosa 99.7%
		ctg83_7	1104	core biosynthetic genes	lanthipeptide class V-HopA1	NA	NA	T3SS effector HopA1 family protein, M.aeruginosa 98.9%
		ctg83_8	138	other	NA	NA	NA	hypothetical protein
		ctg83_9	291	other	NA	NA	NA	hypothetical protein
		ctg83_10	363	other	NA	NA	NA	hypothetical protein
		ctg83_11	159	other	NA	NA	NA	hypothetical protein
		ctg83_12	747	other	PPIC-type PPIASE domain	NA	peptidyl prolyl cis trans isomerase activity	peptidylpropyl isomerase, M.aeruginosa 99%
		ctg83_13	1695	transport-related genes	Biotin-lipoyl like, HlyD family secretion protein	NA	NA	HlyD family efflux transporter periplasmic adaptor subunit, M.aeruginosa 100%
		ctg83_14	2751	transport-related gene, resistance	Peptidase C39 familt, ABC transporter membrane region, ABC transporter	NA	ATP binding, ATPase activity, ATPase coupled transmembrane transporter activity, transmembrane transport, integeral component of membrane, ATP binding, peptidase activity, proteolysis	ABC-type bacteriocin/lantibiotic exporter, contains N terminal double glycine peptidase domain, M.aeruginosa 99.6%
		ctg83_15	579	other	Homeodomain like domain, winged helix turn helix	NA	NA	helix turn helix domain containing protein
		ctg83_16	135	other	NA	NA	NA	no significant hits
		ctg83_17	225	other	PPIC-type PPIASE domain	NA	peptidyl prolyl cis trans isomerase activity	peptidylpropyl isomerase, M.aeruginosa 97%
		ctg83_18	759	additional biosynthetic genes	Alpha beta hydrolase family	NA	NA	alpha beta hydrolase, M.aeruginosa 100%
		ctg83_19	1335	other	ClpX-C4-type zinc finger, AAA domain, C terminal D2 small domain of ClpB protein	ATP dependent Clp protease, ATP binding subunit	zinc ion binding, protein dimerization activity, ATP binding	Atp dependent protease ATP binding subunit ClpX, M.aeruginosa 99.5%
		ctg83_20	603	other	Clp protease	ATP dependent Clp endopeptidase	NA	ATP-dependent Clp endopeptidase proteolytic subunit ClpP Microcystis aeruginosa 100%
		ctg83_21	1395	other	Bacterial trigger factor protein, FKBP-type peptidyl prolyl cis trans isomerase	trigger factor	peptidyl prolyl cis trans isomerase activity, protein folding, protein transport	trigger factor M.aeruginosa 100%
		ctg83_22	1038	additional biosynthetic genes	Semialdehyde dehydrogenase, dimerisation domain	aspartate semialdehyde dehydrogenase	oxidoreductase activity acting on the aldehyde or oxo group of donors/NAD or NADP as acceptor, NAD binding, Oxidation reduction process, protein dimerization activity, cellular amino acid biosyntetic process	aspartate-semialdehyde dehydrogenase Microcystis aeruginosa 99%
		ctg83_23	891	other	Dyhydropicolinate synthetase family	4-hydroxy-tetrahydropicolinate synthase	lysase activity	4-hydroxy-tetrahydrodipicolinate synthase Microcystis aeruginosa 99%
		ctg83_24	1749	other	metallo beta lactamaze superfamily, Zn-dependent metallo-hydrolase RNA specificity	beta-CASp ribonuclease, RNase J family	NA	ribonuclease J, M.aeruginosa 98.9%
		ctg83_25	771	other	AIR carboxylase	NA	de novo IMP biosynthetic process	nickel pincer cofactor biosynthesis protein, LarB, M.aerugnosa 99.6%
		ctg83_26	1467	additional biosynthetic genes	1-deoxy-D-xylulose-5-phosphate synthase, transketolase, pyrimidine binding domain	1-deoxy-D-xylulose-5-phosphate synthase	1-deoxy-D-xylulose-5-phosphate synthase activity, terpenoid biosynthetic process	1-deoxy-D-xylulose-5-phosphate synthase Microcystis aeruginosa 100%
NRPS-like (Other)
Region ID	Cluster ID	Gene ID	Length	type	PFAM	TIGRFam	GO	blastP
36.1	34_0	ctg36_1	150	other	NA	NA	NA	hypothetical protein, M.aeruginosa
		ctg36_2	3447	other	Calx-beta domain, RTX calcium binding nonapeptide repeat 4 copies	ELWxxDGT repeat	calcium ion binding, cell communication, integral component of membrane	calx-beta domain, M.aeruginosa 88%, query 88%
		ctg36_3	387	other	NA	NA	NA	conserved exported hypothetical protein, M.aeruginosa 98%
		ctg36_4	618	other	Class II adolase and adducin N terminal domain	methylthioribulose-1-phosphate	NA	methylthioribulose 1-phosphate dehydratase Microcystis aeruginosa 98%
		ctg36_5	381	other	NA	NA	NA	hypothetical protein M.aeruginosa
		ctg36_6	1434	other	DUF, RNase H superfamily	putative RecB family nuclease	NA	TM0106 family RecB-like putative nuclease Microcystis aeruginosa 98.9%
		ctg36_7	1215	additional biosynthetic genes	Aminotransferase class V	NA	NA	aminotransferase class V-fold PLP-dependent enzyme Microcystis aeruginosa 99.5%
		ctg36_8	4173	other	SNF2 family N terminal domain, helicase conserved C terminal domain	NA	ATP binding	DEAD/DEAH box helicase, M.aerguginosa/viridis 98%
		ctg36_9	468	other	DUF	NA	NA	DUF M.aeruginosa 100%
		ctg36_10	4308	core biosynthetic genes	AMP binding enzyme, Phosphopantetheine attachment site, thioesterase domain	HEXXH motif domain	catalytic activity, hydrolase activity acting on ester bonds, biosynthetic process	AMP binding protein, M.aeruginosa 99%
Type 1 PKS (Other)
Region ID	Cluster ID	Gene ID	Length	type	PFAM	TIGRFam	GO	blastP
71.1	51_0	ctg71_1	3360	core biosynthetic genes	Beta-ketoacyl synthase N and C terminal domain, Phospopantetheine attachment site, thioesterase domain	NA	hydrolase activity acting on ester bonds, biosynthetic process	thioesterase domain containing protein 98%, type1 pks 80%, m.aeruginosa
		ctg71_2	900	other	NA	NA	NA	glycosyltransferase family 2 protein, m.aeruginose 98%
		ctg71_3	396	other	NA	NA	NA	hypothetical protein
		ctg71_4	1512	other	ATPase family associated with various cellular activities	NA	ATP binding	AAA family ATPase M.aeruginosa 100%
		ctg71_5	354	other	PUF	NA	NA	DUF
		ctg71_6	657	other	Methyltransferase domain	NA	methyltransferase activity	class I SAM dependent methyl transferase, M.aeruginosa 99%
		ctg71_7	1605	other	tRNA synthetase class 1	lysine tRNA ligase	nucleotide binding, lysine-tRNA ligase activity, ATP binding, lysyl tRNA aminoacylation, cytoplasm	lysine tRNA ligase, M.aeruginosa 99.8%
		ctg71_8	780	other	HNH endonuclease	NA	NA	HNH endonuclease M.aeruginosa 100%
		ctg71_9	1086	other	Alanine dehydrogenase/PNT N terminal domain and C terminal domain	alanine dehydrogenase	NA	alanine dehydrogenase M.aeruginosa 100%
		ctg71_10	303	other	PUF	NA	NA	DUF
		ctg71_11	255	other	NA	NA	NA	hypothetical protein
68.1	52_0	ctg68_1	1065	additional biosynthetic gene	Esterase PHB depolymerase	NA	hydrolase activity, extracellular region	prolyl oligopeptidase family serine peptidase [Microcystis aeruginosa 99%, high hits to pseudoanabena
		ctg68_2	960	other	sulfotransferase family	NA	NA	sulfotransferase, M.aeruginosa 100%
		ctg68_3	1491	other	NA	NA	NA	hypothetical protein
		ctg68_4	774	additional biosynthetic gene	short chain dehydrogenase	NA	NA	SDR family oxidoreductase, M.aeruginosa 100%
		ctg68_5	759	additional biosynthetic gene	short chain dehydrogenase	NA	NA	SDR family oxidoreductase, M.aeruginosa 99.6%
		ctg68_6	885	additional biosynthetic gene	alpha/beta hydrolase fold	NA	NA	alpha/beta hydrolase, M.aeruginosa 100%
		ctg68_7	1599	other	Type I phosphodiesterase / nucleotide pyrophosphatase)	NA	catalytic activity	alkaline phosphatase family protein, M.aeruginosa 100%
		ctg68_8	303	additional biosynthetic gene	NA	NA	NA	acyl carrier protein, M.aeruginosa 100%
		ctg68_9	1494	other	Polyketide synthase dehydratase	NA	NA	PKS dehydratase, acyltransferase domain containing protein, M.aeruginosa 100%
		ctg68_10	3000	core biosynthetic gene	beta ketoacyl synthase N and C terminal, ketoacetyl synthetase C termina, acyl transferase	NA	NA	polyketide synthase dehydratase domain-containing protein [Microcystis aeruginosa, 100%
29.1	92_0	ctg29_1	528	additional biosynthetic gene	phosphantatheine attachment site	NA	NA	LLM class flavin-dependent oxidoreductase [Chitinophaga dinghuensis], cover 97%, identity 43%
		ctg29_2	4458	core biosynthetic gene	beta ketoacyl synthase N and C terminal, ketoacetyl synthetase C termina, acyl transferase, KR domain, phosphopantetheine attachment site	NA	NA	type I polyketide synthase [Chitinophaga silvisoli], 43% identity, 97% cover
		ctg29_3	312	other	Tub-C N terminal docking domain	NA	NA	non-ribosomal peptide synthetase [Chitinophaga dinghuensis], 95% cover, 44% identity
75.1(RRE containing	37_0	ctg75_1	1041	additional biosynthetic gene	Esterase PHB depolymerase	NA	hydrolase activity, extracellular region	hydrolase, M.aeruginosa 100%
		ctg75_2	2592	core biosynthetic gene	HlyD family secretion protein	NA	NA	HlyD family secretion protein, M.aeruginosa 100%
		ctg75_3	4584	core biosynthetic gene	beta ketoacyl synthase N and C terminal, ketoacetyl synthetase C termina, acyl transferase, polyketide synthase dehydratase	NA	NA	polyketide synthase dehydratase domain-containing protein [Microcystis aeruginosa, 99%
		ctg75_4	303	additional biosynthetic gene	NA	NA	NA	acyl carrier protein, M.aeruginosa 99%
		ctg75_5	1599	other	Type I phosphodiesterase / nucleotide pyrophosphatase)	NA	catalytic activity	phosphodiesterase, M.aeruginosa 98%
		ctg75_6	126	other	NA	NA	NA	hypothetical protein
		ctg75_7	885	additional biosynthetic gene	alpha/beta hydrolase fold	NA	NA	alpha/beta hydrolase, M.aeruginosa 99%
		ctg75_8	759	additional biosynthetic gene	short chain dehydrogenase	NA	NA	SDR family oxidoreductase, M.aeruginosa 99.6%
		ctg75_9	774	additional biosynthetic gene	short chain dehydrogenase	NA	NA	SDR family oxidoreductase, M.aeruginosa 99.6%
		ctg75_10	1491	other	NA	NA	NA	hypothetical protein
		ctg75_11	960	other	sulfotransferase family	NA	NA	sulfotransferase, M.aeruginosa 98.75%
		ctg75_12	1065	other	DUF	NA	NA	hypothetical protein
		ctg75_13	288	other	NA	type I secretion C-terminal target domain (VC_A0849 subclass	NA	type I secretion C-terminal target domain-containing protein [Microcystis wesenbergii, 100%/98% query
Puwainophycin-like (NRPS and T1PKS
Region ID	Cluster ID	Gene ID	Length	type	PFAM	TIGRFam	GO	blastP
37.1	82_0	ctg37_1	2736	core biosynthetic genes	Condensation domain, AMP binding enzyme	AA_adenylation domain	catalytic activity	AA adenylation domain containing protein, M.aeruginosa 98.9%
		ctg37_2	3237	core biosynthetic genes	Condensation domain, AMP-binding enzyme, AMP-binding c terminal enzyme, Phosphopantetheine attachment site	AA adenylation domain	catalytic activity	non-ribosomal peptide synthetase, M.aeruginosa 97.7%
		ctg37_3	960	additional biosynthetic genes	condensation domain	non-ribosomal peptide synthase domain	NA	AA adenylation domain containing protein, M.aeruginosa 98.9%
6.1	86_0	ctg6_1	1203	additional biosynthetic genes	cytochrome p450	NA	iron ion binding, oxidoreductase activity, acting on paired donors, with incorporation or reduction of molecular oxygen, heme binding, oxidation reduction process	cytochrome p450, M.aeruginosa 99.75%
		ctg6_2	3441	core biosynthetic genes	Beta-ketoacyl synthase, N terminal domain; Beta ketoacyl synthase C terminal domain; Ketoacyl synthetase C terminal extension; Phosphopantetheine attachment site; Thiosesterase domain	NA	hydrolase activity, activity on ester bonds, biosynthetic process	type 1 PKS, M.aeruginosa 99%
		ctg6_3	849	additional biosynthetic genes	cytochrome p450	NA	iron ion binding, oxidoreductase activity, acting on paired donors, with incorporation or reduction of molecular oxygen, heme binding, oxidation reduction process	cytochome p450, M.aeruginosa 100%
Cyanobactin
Region ID	Cluster ID	Gene ID	Length	type	PFAM	TIGRFam	GO	blastP
13.1	64_0	ctg13_1	1845	core biosynthetic genes	Subtilase family, PatG domain, PatG C-terminal	protease, cyanobactin maturation protease, PatA/G	serine type endopeptidase, proteolysis	PatA/PatG family cyanobactin maturation protease (Microcystis species 96%)
		ctg13_2	570	other	putative restriction endonuclease	NA	NA	Uma2 family endonuclease, M.aeruginosa 98%
		ctg13_3	447	other	domain of unknown function	NA	NA	DUF29 domain containing protein, M.aeruginosa, 92%
		ctg13_4	669	other	putative restriction endonuclease	NA	NA	Uma2 family endonuclease, M.aeruginosa 99%
		ctg13_5	897	other	NA	peptide O-prenyltransferase, LynF/TruF/PatF family	NA	LynF/TruF/PatF family peptide O-prenyltransferase Microcystis sp., 97%
		ctg13_6	261	other	IS200 like transposase	NA	DNA binding, transposase activity, DNA-mediated; transposition	transposase, M.aeruginosa, 98.8%
		ctg13_7	639	other	glutamine amidotransferase class I	imidazole glycerol phosphate synthase, glutamine amidotransferase subunit	NA	imidazole glycerol phosphate synthase subunit HisH, M.aeruginosa 99.5%
		ctg13_8	753	transport-related genes	ABC transporter, branched chain amino acid ATP binding cassette transporter	NA	ATP binding, ATPase activity	ABC transporter ATP binding protein, M.aeruginosa, 98%
		ctg13_9	1116	other	Branched chain amino acid transport system, permease component	NA	transmembrane transporter activity, transmembrane transport, membrane	branched-chain amino acid ABC transporter permease [Microcystis aeruginosa, 99.7%
		ctg13_10	657	regulatory genes	Response regulator receiver domain, bacterial regulatory proteins luxR	NA	phosphorelay signal transduction system, regulation of transcription, DNA templated	response regulator transcription factor, M.aeruginosa 100%
		ctg13_11	519	other	low molecular weight phosphotyrosine protein phosphatase	NA	NA	low molecular weight phosphotyrosine protein phosphatase, M.aeruginosa 98.8%
		ctg13_12	294	other	NA	NA	NA	hypothetical protein
		ctg13_13	639	other	NA	NA	NA	DUF2834 domain containing protein, M.aeruginosa 100%
NRPS
Region ID	Cluster ID	Gene ID	Length	type	PFAM	TIGRFam	GO	blastP
104.1	93_0	ctg104_1	2058	core biosynthetic genes	AMP-binding enzyme, AMP binding enzyme C-terminal domain, Phosphopantetheine attachment site	AA-adenyl dom: amino acid adenylation domain	catalytic activity	amino acid adenylation domain containing protein (M. viridis 99%, M.aeruginosa 98.8%)
		ctg104_2	3198	core biosynthetic genes	Condensation domain, AMP-binding enzyme, AMP-binding enzyme C terminal domain, Phosphopantetheine attachment site	AA-adenyl dom: amino acid adenylation domain	catalytic activity	Tyrocidine synthase 3 (ATP dependent asparagine adenylase) M.aeruginosa 99.6%
"Nostophycin" - T1PKS-NRPS
Region ID	Cluster ID	Gene ID	Length	type	PFAM	TIGRFam	GO	blastP
20.1	26_0	ctg20_1	2925	core-biosynthetic	AMP-binding, condensation, AMP-dependent synthase and ligase	AA-adenylations	catalytic	NRPS, microcystis, 97%
		ctg20_2	4824	core-biosynthetic	beta-ketoacyl synthase, ketoacyl synthetase, acyl transferase, PP attachment (PKS hyb)	NA	NA	acyltransferase, microcystis, 98%
		ctg20_3	4734	core-biosynthetic	PKS_AT: betakeoacyl synthase, ketoacyl-synthetase, acyl transferase, KR domain, PP attachment	NA	NA	T1PK+I645:I654S, microcystis, 98%
		ctg20_4	300	other	NA	NA	NA	tryptophan 7-halogenase, microcystis, 94%
		ctg20_5	183	other	NA	NA	NA	tryptophan halogenase, microcystits, 97%, query cover low -66%
		ctg20_6	264	additional-biosynthetic	PP-binding/attachment	NA	NA	acyl carrier protein, microcystis, 100%
		ctg20_7	519	other	NA	NA	NA	hypothetical protein, microcystis, 98%
		ctg20_8	954	regulatory	araC family transcriptional regulator, helix-turn-helix domain, PAS domain	sensory box: PAS domain S-box protein	DNA binding transcription factor, sequence specific DNA binding, regulation of transcription - DNA templated	AraC family transcriptional regulator, microcystis, 97%
		ctg20_9	252	other	NA	NA	NA	hypothetical, tail length tape measure, or transposase - all 95-100% ID to microcystis, but 53% query cover
		ctg20_10	219	other	NA	NA	NA	no significant hits
		ctg20_11	312	other	DDE_TnP-1-associated	NA	NA	hypothetical protein, microcystis, 97%
		ctg20_12	174	other	NA	NA	NA	no significant hits
		ctg20_13	2310	additional-biosynthetic	flavodoxin, molbdopterin oxidoreductase, dinucelotide binding	Fdhalpha-like oxidorductase alpa (molybdopterin)	oxidoreductase, Redox, molybdopterin cofactor binding	formate dehydoregnase oxidoreductase, microcystis, 95%
		ctg20_14	327	other	lysozyme inhibitor lprL	NA	NA	lysozyme inhibitor LprI family protein, Microcystis, 96%
		ctg20_15	738	additional-biosynthetic	HAD superfamily hydrolase, haloacid dehalogenase-like hydrolase	HAD hydrolase family IA, variant 3	NA	HAD family phosphatase, microcystis, 99%
MIC 1 - T1PKS-NRPS-hgIE-KS
Region ID	Cluster ID	Gene ID	Length	type	PFAM	TIGRFam	GO	blastP
50.1	7_0	ctg50_1	231	other	NA	NA	NA	clan AA aspartic protease, microcystis, 100%
		ctg50_2	777	other	DUF	NA	NA	DUF3800, microcystis, 100%
		ctg50_3	207	other	DUF	NA	NA	DUF433, microcystis 100%
		ctg50_4	375	other	DUF	NA	NA	DUF5615 PIN like protein, microcystis, 100%
		ctg50_5	999	additional-biosynthetic	PfkB domain carbohydrate kinase	NA	NA	adenosine kinase, microcystis, 100%
		ctg50_6	213	other	DUF	NA	NA	DUF2555, microcystis, 100%
		ctg50_7	777	additional-biosynthetic	short-chain dehydrogenase/reductase	NA	NA	SDR family oxidoreductae, microcystis, 100
		ctg50_8	687	other	helix-hairpin-helix motif	NA	NA	helix-hairpin-helix domain, microcystis, 100% - hits to comEA protein?
		ctg50_9	354	other	TM2 domain, short C-terminal domain	NA	NA	NINE protein, microcystis, 100%
		ctg50_10	213	other	NA	NA	NA	hypothetical, microcystis, 100%
		ctg50_11	282	other	DUF	NA	NA	DUF2470, microcystis, 100%
		ctg50_12	534	other	NA	NA	NA	hypothetical, microcystis, 100%
		ctg50_13	3099	transport-related	AcrB.AcrD.AcrF framily protein	NA	tranmembrane transport	efflux RND transporter permease subunit, microcystis, 100%
		ctg50_14	1545	transport-related	RND family efflux transporter MFP subunit, HlyD family secretion	efflux transporter - RND family, MFP subunit	NA	efflux RND transporter periplasmic adapter subunit, microcystis, 100%
		ctg50_15	974	other	NA	NA	NA	PEP-CTERM sorting domain containing, microcysits, 99%
		ctg50_16	903	regulatory	AraC family transcriptional regulator, PAS domain, helix-turn-heliox	sensory box: PAS domain S-box protein	DNA-binding transcription factor, sequence specific DNA binding, regulation of transcription - DNA templated	helix-turn-helix domain containing, microcystis, 100%
		ctg50_17	519	other	NA	NA	NA	hypothetical, microcystis, 100%
		ctg50_18	261	additional-biosynthetic	PP-binding	NA	NA	acyl carrier protein, microcystis, 100%
		ctg50_19	1800	additional-biosynthetic	tryptophan halogenase	NA	NA	tryptophan 7-halogenase, microcystis, 100%
		ctg50_20	4734	core-biosynthetic	PP-binding, betaketoacyl synthase, ketoacyl synthase, acyl transferase	NA	NA	T1PKS, microcystis, 100%
		ctg50_21	4824	core-biosynthetic	condensation, PP binding, beta-ketoacyl synthase, ketoacyl sythetase, acyl transferase	NA	NA	acyltransferase, microcystis, 100%
		ctg50_22	2934	core-biosynthetic	AMP-binding, condensation, AMP dependent synthetase and ligase	AA-adenylation	catalytic	NRPS, microcystis, 100%
		ctg50_23	3822	core-biosynthetic	PP binding, bnetaketoacyl synthase, ketacyl synthetase, acyl transferase	pfaA - polyketide type polyunsaturated fatty acid synthase		acyltransferase, microcysits, 100%
		ctg50_24	720	other	NA	NA	NA	hypothetical, microcystis, 100%
		ctg50_25	1767	other	KR domain, PKS dehydratase	NA	NA	omega-3 polyunsaturated fatty acid synthase subunit PfaA, microcystis, 99%
		ctg50_26	5004	additional-biosynthetic	FabA-like domain	NA	NA	short chain dehydrogenase, microcysits, 100%
		ctg50_27	1575	additional-biosynthetic	malonyl coA-acyl carrier protein transacylase, fatty acid synthase subunit pfaD, nitronate monooxygenase	PfaD family protein	nitronate monooxygenase, Redox	PfaD family polyunsaturated fatty acid PKS biosynthesis, microcysits, 99%
		ctg50_28	1173	transport-related	major facilitator superfamily MFS 1	NA	transmembrane transport	MFS transporter, microcysits, 100%
		ctg50_29	1278	other	flavin containing amine oxidoreductase	NA	redox, oxidoreductase	FAD-dependent oxidoreductase, microcystis, 100%
		ctg50_30	765	other	NA	NA	NA	PEP-CTERM sorting domain containing, microcysits, 99%
		ctg50_31	171	other	NA	NA	NA	PEP-CTERM sorting domain containing, microcysits, 84%, query cover at 54% (top hit)
Cyanopeptolin
Region ID	Cluster ID	Gene ID	Length	type	PFAM	TIGRFam	GO	blastP
1.1	15_0	ctg1_1	480	other	NA	NA	NA	hypothetical, microcystis, 100%
		ctg1_2	4257	core-biosynthetic	AMP-binding, condensation, PP-binding, AMP dependent ligase and synthetase, TubC terminal docking, thioesterase	AA-adenylation	catalytic, hydrolase acting on ester bonds	mcnE, microcystis, 98%
		ctg1_3	1878	additional-biosynthetic	halogenase, FAD binding domain	NA	FAD binding	mcnD, microcystis, 99%
		ctg1_4	14178	core-biosynthetic	AMP-binding, condensation, PP-binding, methyltransferase	AA-adenylation	catalytic, methyltransferase	NRPS, microcystis, 97% - hits to mcnC (93%)
		ctg1_5	603	core-biosynthetic	PP&AMP binding	NA	NA	mcnB, microcysits, 99%
		ctg1_6	2649	core-biosynthetic	AMP binding, condensation, AMP-dependent synthase and ligase	AA-adenylation	catalytic	NRPS, mcnB, microcystis, 98%
		ctg1_7	3294	core-biosynthetic	AMP-binding, condensation, pp-binding	AA-adenylation	catalytic	NRPS, microcystis, 93% mcnA
		ctg1_8	1935	transport-related	ABC transporter ATP binding	NA	ATP binding, ATPase activity, ATP binding, transmembrane, integral component of the membrane	ATP binding cassette, mcnF, microcystis, 99%
		ctg1_9	1170	other	NA	NA	NA	DUF6014, microcystis, 100%
		ctg1_10	2007	other	concanavalin A like lectin.glucanase superfamily, uncharacterized alpha/beta hydrolase	NA	NA	DUF2235, micrcoystis, 100%
		ctg1_11	432	other	NA	NA	NA	hypothetical, microcysits, 96%
		ctg1_12	1662	other	GUN4-like	NA	NA	GUN4-domain containing, microcystis, 100%
		ctg1_13	1428	additional-biosynthetic	3-hydroxyisobutyrate dehydrogenase, NAD binding domain	gnd: 6-phosphogluconate dehydrogenase (decarboxylating)	phosphogluconate dehydrogenase, pentose-phosphate shunt, REdox, NADP binding	decarboxylating NADP(+) dependent phophogluconate dehydrogenase, microcystis 99%
		ctg1_14	783	other	beta-lactamase superfamily	NA	NA	MBL fold metallo-hydrolase, microcystis, 100%
		ctg1_15	954	other	DNA methylase	NA	DNA binding, N-methyltransferase, DNA methylation	site specific DNA-methyltransferase, microcystis, 99%
		ctg1_16	267	other	TENA/THI-4/PQQC family`	NA	NA	TenA family protein, microcystis 100%
79.1	63_0	ctg79_1	1689	other	GUN4-like	NA	NA	GUN4-domain containing, microcystis, 100%
		ctg79_2	468	other	NA	NA	NA	hypothetical, microcystis, 98%
		ctg79_3	2025	other	concanavalin A like lectin.glucanase superfamily, uncharacterized alpha/beta hydrolase	NA	NA	hypothetical, DUF2235, microcystis, 99%
		ctg79_4	1170	other	NA	NA	NA	DUF6014, microcystis, 100%
		ctg79_5	2070	transport-related	ABC transporter ATP binding	NA	ATP binding, ATPase activity, ATP binding, transmembrane, integral component of the membrane	ABC transporter ATP-binding protein/permease, McnF, microcystis, 98%
		ctg79_6	2865	core-biosynthetic	AMP-binding, condensation	AA-adenylation	catalytic	NRPS, microcystis, 99% - low hits to mcnA - covers whole query but 71% ID
100.1	8_0	ctg100_1	246	other	NA	NA	NA	hypothetical, microcystis, 100%
		ctg100_2	426	other	DUF	NA	NA	DUF29, microcystis, 92%
		ctg100_3	342	other	NA	NA	NA	all poor hits (22% query cover, at 92-88%) - hypothetical, tyrosine type integrase, microcystis
		ctg100_4	750	other	DUF	NA	NA	SIMPL domain containing protein, microcystis , 99%
		ctg100_5	465	other	winged helix turn helix	NA	NA	helix turn helix domain containing, microcystis, 99%
		ctg100_6	108	other	NA	NA	NA	No significant hits
		ctg100_7	1662	other	GUN4-like	NA	NA	GUN4-domain containing, microcystis, 100%
		ctg100_8	507	other	NA	NA	NA	hypothetical protien, microcystis, 97%
		ctg100_9	2013	other	concanavalin A like lectin.glucanase superfamily, uncharacterized alpha/beta hydrolase	NA	NA	DUF2235, microcystis, 97%
		ctg100_10	1227	other	NA	NA	NA	hypothetical, DUF6014, microcystis, 98%
		ctg100_11	2070	transport-related	ABC transporter ATP binding	NA	ATP binding, ATPase activity, ATP binding, transmembrane, integral component of the membrane	ATP binding cassette, mcnF, microcystis, 96%
		ctg100_12	129	other	NA	NA	NA	hypothetical , microcystis, 90%
		ctg100_13	654	other	sulfotransferase	NA	sulfotransferase, integral component of membrane	sulfotransferase family 2, microcystis, 98%
		ctg100_14	6354	core-biosynthetic	AMP-binding, condensation, PP-binding, sulfotransferase	AA-adenylation, FkbH domain, HAD phosphatase family	catalytic	NRPS, nicrocystis, 95%, but there are hits to OciA at 72% (planktothrix) - but no mcn
		ctg100_15	15297	core-biosynthetic	AMP-binding, condensation, PP binding, PTMT5 arginine-N-methyltransferase, methyltransferase	AA-adenylation	catalytic, methyltransferase	NRPS, mcnC, plantothrix, 85% - hits to microcystis NRPS at 92%
		ctg100_16	1926	additional-biosynthetic	halogenase, FAD binding domain	NA	FAD binding	halogenase, mcnD (93%), microcystis, 100%
		ctg100_17	402	additional-biosynthetic	SnoaL-like polyketide cyclase	NA	polyketide metabolism	hypothetical, microcystis, 100%, but also hits to ester cyclase from planktothrix at 93%
		ctg100_18	42195	core-biosynthetic	AMP-binding, condensation, PP-binding, TubC, thioesterase	AA-adenylation	catalytic, hydrolase acting on ester bonds	NRPS, microcystis, 96% - but hits to mcnE at 83%, both microcystits
		ctg100_19	480	other	NA	NA	NA	hypothetical protein, microcystis, 99%
		ctg100_20	159	core-biosynthetic	mvnA, serine endopeptidase inhibitors	NA	NA	microviridin, mdnA, 100%, microcystis
		ctg100_21	789	additional-biosynthetic	methyltransferase	NA	methyltransferase	class I SAM-dependent methyltransferase
		ctg100_22	735	additional-biosynthetic	short chain dehydrogenase reductase SDR, enoyl-acyl carrier protein reductase	NA	NA	SDR family oxidoreducatase, microcystis, 98%,
		ctg100_23	948	other	HNH endonuclease	NA	NA	HNH endonuclease, microcystis, 98%
		ctg100_24	1653	other	Phosphoadenosine phosphosulfate reductase,	DNA_S_dndC: putative sulfurtransferase DndC	catalytic activity	DNA phhophorothioation system sulfurtransferase DNdC, microcystis, 99%
		ctg100_25	693	other	D-ala-D-ala-dipeptidase	NA	metallopeptidase, dipeptidase,proteoylsis	D-ala-D-alanine dipeptidase
		ctg100_26	405	regulatory	response regulator receiver domain	NA	phosphorelay transduction system	response regulator, microcysits, 99%
		ctg100_27	1797	other	DNA gyrase/topoisomerase IV	NA	DNA binding, topoisomerase II- double strand cut, ATP binding, DNA toplogical change	DNA topiosoermase, 4 subunit, microcystis, 97%
PmNT3 - NRPS-T1PKS-T3PKS hybrid
Region ID	Cluster ID	Gene ID	Length	type	PFAM	TIGRFam	GO	blastP
82.1	5_0	ctg82_1	99	other	YoeB-like toxin of bacterial type II toxin-antitoxin	NA	endonuclease, RNA catabolism	Txe/YoeB family addiction module toxin, mirocystis, 100%
		ctg82_2	2313	other	DUF, transglutaminase,	NA	NA	DUF3488, Microcystis, 98%
		ctg82_3	1443	other	tRNA synthetase class I, DALR domain	cysS: cysteine tRNA ligase	nucleotide binding, cysteine tRNA ligase, ATP binding, cysteinyl-tRNA aminoacylation, cytoplasm	cysteine tRNA ligase, microcystis, 99%
		ctg82_4	1530	transport related	ABC transpoter, permease, binding protein dependent transport system inner component, substrate binding domain of ABC type glycine betaine transport system	NA	transmembrane transport, transporter, ATP binding casetter transporter complex	ABC transporter permease subunit, microcystis, 99%
		ctg82_5	1005	other	CHAD domain	NA	NA	CHAD domain containing, microcystis, 95%
		ctg82_6	1434	other	orotidine 5' phophate decarboxylase family/ HUMPs domain, phophoribosyl transferase	pyrF, pyrE (same function as PFAM)	nucleoside metabolism, de novo pyrimidine nucleobase biosynthetic process, orotidine 5' phophate decarboxylase	bifuntional orotidine 5' phophate decarboxylase/orotate phosphoribosyltransferase, microcystis, 99%
		ctg82_7	297	other	DUF	NA	NA	DUF 1816, microcystis 100%
		ctg82_8	867	other	RNA 2'-O methyltrasnferase substrate binding, SpoU rRNA methylase	RNA methyltransferase, TrmH family	RNA binding, RNA methyltransferase, RNA processing	23S rRNA quanosine(2251)-2'-O) methyltransferase RlmB, microcysits, 99%
		ctg82_9	417	other	riobonuclease III domain	NA	ribnonuclease III, RNA processing	mini ribonuclease 3, microcystis, 98%
		ctg82_10	351	other	STAS domain	anti-anti-sigma factor	NA	anti-sigma factor antagonist, microcystis, 98%
		ctg82_11	1149	additional-biosynthetic	carbamoyl phophate synthase, glutamine amidotranferase class I	carbomoyrl phosphate synthase	NA	glutamine hydrolyzing carbamoyl pohsphate synthase small subunit, microcystis, 99%
		ctg82_12	888	other	NA	NA	NA	transposase, microcystis, 98%
		ctg82_13	2718	transport related	extracellular ligand binding receptor, AAA like domain, periplasmic binding protein	NA	NA	ABC transporter substrate binding protein, microchystis, 98%
		ctg82_14	1443	other	AAA-like domain	NA	NA	AAA-like domain containing, microcystis, 99%
		ctg82_15	930	other	glyoxalase/bleomycin resistance protein/dioxygenase superfamily	NA	NA	bleomycin resistance protein, microcystis, 99%
		ctg82_16	663	additional-biosynthetic	dihydropteridine reductase, nitroreductase	NA	NA	nitroreductase family, microcystis, 100%
		ctg82_17	3795	core-biosnythetic	PP&AMP binding, Acyl-CoA, AMP-dependent ligase and synthetase, acyl-coA dehydrogenasee	NA	oxidoreductase on CH-CH group of donors, Reedox, catalytic, flacin adenine dinucleotide binding	AMP-binding protein, microcystis, 99%
		ctg82_18	5442	core-biosnythetic	PP binding, betaketoacyl synthase, ketoacyl synthase, acyl transferase, PKS dehdratase, KR domain, PP attachment	NA	NA	T1PKS, microcystis, 99%, SDR family NAD(P) dependent oxidoreductase
		ctg82_19	3963	core-biosnythetic	PP-binding, beta-ketoacyl synthase, ketoacyl synthetase, acyl transferase, thioesterase domain	NA	hydrolase on ester bonds	T1PKS, acyltransferase, microcystis, 99%
		ctg82_20	1320	additional-biosynthetic	hypothetical, falivin binding monooxygenase like	NA	N,N-dimethylaniline monooxygenase, flavin adenine dinucleotdie binding, NADP binding, Redox	flavin binding monoxygenase like family, microcysits, 99%
		ctg82_21	1176	core-biosnythetic	chalcone/stilbene synthesis, FAE/T3PKS	NA	transferase activity, transferring acyl other than amino-acyl groups, fatty acid biosynthesis, membrane	3-oxoacyl-ACP synthase, microcystis, 99%
		ctg82_22	606	additional-biosynthetic	isoprenylcysteine carboxyl methyltransferase	NA	protein C-terminal S-isoprenylcystenein carboxyl O-methyltransferase, protein methylation, integral component of membrane	isoprenylcysteine carboxyl methyltransferase, microcystis, 99%
		ctg82_23	1632	other	FAD binding	NA	oxidoreductase, flavin adenine nicleotide binding, redox	FAD depdenent oxidoreductase, microcystis, 99%
		ctg82_24	1302	other	MFS/sugar trasnport	NA	NA	MFS transporter, microcystis, 100%
		ctg82_25	1356	transport related	RND efflux transporter MFP, biotin-lipoyl like, HlyD family secretion	RND efflux transporter, MFP subunit	NA	efflux RND transporter periplasmic adapter, microcysits, 100%
		ctg82_26	3099	transport related	AcrB.AcrD.AcrF	NA	transmembrane transporter	efflux RND transporter permease subunit, Microcystis, 99%
		ctg82_27	765	other	pentapeptide repeat proteins (8 copies)	NA	NA	pentapeptide repeat containing, microcystis, 98%
		ctg82_28	528	other	NA	NA	NA	hypothetical, microcysitis, 100%
		ctg82_29	609	other	baculovirus polyhedron envople protein PEP	NA	structural molecule, viral capsid, viral envelope	shikimate 5-dehydrogenase, microcystis, 100% (69% query) or hypothetical at 81%, 85% query cover, microcysits
		ctg82_30	1566	regulatory	serine/threonine protein kinase, RDD family	NA	protein kinase, ATP binding, protein phosphorylation	serine/threonine protein kinase, RDD, microcystis, 99%
		ctg82_31	813	other	acylphophatse like, rhodanese like	NA	NA	rhodanese related sulfurtrasnferase, microcysits, 99%
		ctg82_32	783	other	recmobination protein O N&C terminal	DNA repair protein RecO	DNA repair, DNA recombination	DNA repair protein RecO, microcysits, 99%
		ctg82_33	1491	transport related	major facilitator transporter, transmembrane secretion effector	NA	NA	MFS transporter, microcystis, 100%
		ctg82_34	933	other	DUF	NA	NA	DUF4351, microcystis, 98%
		ctg82_35	246	other	uncharacterized protein family	NA	NA	UPF0175, microcystis, 100%
		ctg82_36	498	other	DUF	NA	NA	DUF3368, microcystis, 100%
		ctg82_37	288	other	NA	NA	NA	hypothetical, microcysits, 90%, 87% QC, could also be right handed parallel beta helix repeat or alkaline phosphatase (similar score)
110.1	6_0	ctg110_1	273	other	NA	NA	NA	DNA repair protein RecN, microcystis, 100%
		ctg110_2	642	other	putative restriction endonuclease	NA	NA	Uma 2 fmaily endonuclease, microcystis, 100%
		ctg110_3	1194	additional-biosynthetic	FAD dependent oxidoreductase	NA	oxidoreductase, redox	FAD binding oxidoreductase, microcystis, 99%
		ctg110_4	276	other	NA	NA	NA	hypothetical protein, microcystis, 100%
		ctg110_5	1443	other	tRNA synthetase class I, DALR domain	cysS: cysteine tRNA ligase	nucleotide binding, cysteine tRNA ligase, ATP binding, cysteinyl-tRNA aminoacylation, cytoplasm	cysteine tRNA ligase, microcystis, 99%
		ctg110_6	1530	transport related	ABC transporter,permease protein, binding-protein-dependent trasnport system inner membrane, substrate biniding domain of ABC transporter glycine betaine transport	NA	transmembrane transporter, ATP binding transporter	ABC transporter permease subunit, microcystis, 99%
		ctg110_7	1005	other	CHAD domain	NA	NA	CHAD domain containing, microcystis, 98%
		ctg110_8	1434	other	orotidine 5' phophate decarboxylase family/ HUMPs domain, phophoribosyl transferase	pyrF, pyrE (same function as PFAM)	nucleoside metabolism, de novo pyrimidine nucleobase biosynthetic process, orotidine 5' phophate decarboxylase	bifuntional orotidine 5' phophate decarboxylase/orotate phosphoribosyltransferase, microcystis, 99%
		ctg110_9	297	other	DUF	NA	NA	DUF1816, microcystis, 100%
		ctg110_10	867	other	RNA 2'-O methyltrasnferase substrate binding, SpoU rRNA methylase	RNA methyltransferase, TrmH family	RNA binding, RNA methyltransferase, RNA processing	23S rRNA quanosine(2251)-2'-O) methyltransferase RlmB, microcysits, 99%
		ctg110_11	417	other	ribonuclease III	NA	ribnonuclease III, RNA processing	mini ribonuclease 3, microcystis, 98%
		ctg110_12	351	other	STAS domain	anti-anti-sigma factor	NA	anti-sigma factor antagonist, microcystis, 98%
		ctg110_13	1149	additional-biosynthetic	carbamoyl phophate synthase, glutamine amidotranferase class I	carbomoyrl phosphate synthase	NA	glutamine hydrolyzing carbamoyl pohsphate synthase small subunit, microcystis, 99%
		ctg110_14	891	other	NA	NA	NA	transposases, microcystis, 100%
		ctg110_15	2733	transport related	extracellular ligand binding receptor, AAA like domain, periplasmic binding protein	NA	NA	receptor ligan binding region family, microcysit, 98%
		ctg110_16	1443	other	AAA-like domain	NA	NA	AAA-like domain containing, microcystis, 99%
		ctg110_17	930	other	glyoxalase/bleomycin resistance protein/dioxygenase superfamily	NA	NA	bleomycin resistance protein, microcystis, 99%
		ctg110_18	663	additional-biosynthetic	dihydropteridine reductase, nitroreductase	NA	NA	nitroreductase family, microcystis, 100%
		ctg110_19	3795	core-biosnythetic	PP&AMP binding, Acyl-CoA, AMP-dependent ligase and synthetase, acyl-coA dehydrogenasee	NA	oxidoreductase activity acting on CH-CH groups od donors, redox, catalytic, flavin adenine nucleotide binding	AMP-binding protein, microcystis, 99%
		ctg110_20	5442	core-biosnythetic	PP binding, betaketoacyl synthase, ketoacyl synthase, acyl transferase, PKS dehdratase, KR domain, PP attachment	NA	NA	T1PKS, SDR family NAD(P) dependent oxidoreductase, microcystis, 99%
		ctg110_21	3963	core-biosnythetic	PP binding, betaketoacyl synthase, ketoacyl synthase, acyl transferase, thioesterase	NA	hydrolase on ester bonds	acyltransferase domain containing, microcysits, 99%, T1PKS
		ctg110_22	1320	additional-biosynthetic	flavin-binding monooxygenase	NA	N,N-dimethylaniline monooxygenase, flavin adenine dinucleotdie binding, NADP binding, Redox	NAD(P) binding domain containing, microcystis, 99%
		ctg110_23	1176	core-biosnythetic	chalcone/stilbene synthesis, FAE/T3PKS	NA	transferase activity, transferring acyl other than amino-acyl groups, fatty acid biosynthesis, membrane	3-oxoacyl-ACP synthase, microcystis, 100%
		ctg110_24	606	additional-biosynthetic	isoprenylcysteine carboxyl methyltransferase	NA	isoprenylcystein carboxyl O-methyltransferase, protein methylation, integral component of membrane	isoprenylcysteine carboxyl methyltransferase, microcystis, 99%
		ctg110_25	1632	other	FAD binding	NA	oxidoreductase, flavin adenine nicleotide binding, redox	FAD dependent oxidoreductase, microcystis, 99%
		ctg110_26	1302	other	MFS/sugar trasnport	NA	NA	MFS transporter, microcystis, 100%
		ctg110_27	1356	transport related	RND efflux transporter MFP, biotin-lipoyl like, HlyD family secretion	efflux transporter, RND, MFP	NA	efflux RND transporter periplasmic adapter, microcysits, 100%
		ctg110_28	3099	transport related	AcrB.AcrD.AcrF	NA	transmembrane transporter	efflux RND transporter permease subunit, microcystis, 99%
		ctg110_29	780	other	pentapeptide repeat proteins (8 copies)	NA	NA	pentapeptide repeat containing protien, microcystis, 100%
		ctg110_30	528	other	NA	NA	NA	hypothetical, microcysits, 100%
		ctg110_31	330	other	cyanobacterial and plastid NDH-1 subunit M	NA	oxidoreductase activitiy acting on NAD(P) quinone or similar compound as acceptor, Redox	NAD(P)H-quinone oxidoreductase subunit M, microcystis, 100%
		ctg110_32	270	other	ribosomal protein S15	S15 ribosomal protein	structural constituent of ribosome, translation	30S ribosomal protien, S15, 100%
		ctg110_33	465	other	photosynthesis affected mutant 68	NA	NA	PAM68 family protein, 99%
		ctg110_34	1056	other	DANHP snythase ferreedoxin-like domain, DAHP synthetase 1 family	3-deoxy-7-phosphoheptulonate synthase	biosnyhetic?	3-deoxy-7-phosphoheptulonate synthase, microcysits, 100%
		ctg110_35	654	other	putative restriction endonuclease	NA	NA	uma2 family endonuclease, 99%
		ctg110_36	567	other	putative restriction endonuclease	NA	NA	uma2 family endonuclease, 99%
		ctg110_37	1359	other	TIR domain, sulfatase modifying factor enzyme 1	NA	protein binding, signal transduction	SUMF1/EgtB/PvdO family nonheme iron enzyme, microcysits, 96%
		ctg110_38	1788	other	OB-fold nucleic acid binding domain, tRNA synthetase class II	aspartate tRNA ligase	nucleotide binding, aminoacyl-tRNA ligase, ATP binding, tRNA aminoacylation for protein translation, nuceleic acid binding	aspartate tRNA ligase, microcysits, 99%
		ctg110_39	783	other	HpcH/Hpal aldolase citrate lysase family	NA	catalytic	aldolase/citrate lysase, microcysits, 100%
		ctg110_40	192	other	NA	NA	NA	hypothetical protein, microcystis, 100%
		ctg110_41	378	other	NA	NA	NA	hypothetical, microcystis, 91%, 63% QC
32.1	17_0	ctg32_1	222	other	carbamoyl phosphate synthase small chain	NA	NA	glutamine hydrolyzing carbamoyl pohsphate synthase small subunit, microcystis, 99%
		ctg32_2	894	other	NA	NA	NA	transposase, microcystis, 100%
		ctg32_3	2718	transport related	extracellular ligand binding receptor, AAA like domain, periplasmic binding protein	NA	NA	AAA-like domain containing, microcystis, 99%
		ctg32_4	1443	other	AAA-like domain	NA	NA	AAA-like domain containing, microcystis, 99%
		ctg32_5	930	other	glyoxalase/bleomycin resistance protein/dioxygenase superfamily	NA	NA	bleomycin resistance protein, microcystis, 99%
		ctg32_6	663	additional-biosynthetic	dihydropteridine reductase, nitroreductase	NA	NA	nitroreductase family, microcystis, 100%
		ctg32_7	3795	core-biosnythetic	PP&AMP binding, Acyl-CoA, AMP-dependent ligase and synthetase, acyl-coA dehydrogenasee	NA	oxidoreductase activity acting on CH-CH groups od donors, redox, catalytic, flavin adenine nucleotide binding	AMP binding protein, microcysits, 100%
		ctg32_8	5445	core-biosnythetic	PP binding, betaketoacyl synthase, ketoacyl synthase, acyl transferase, PKS dehdratase, KR domain, PP attachment	NA	NA	T1PKS, microcystis, 99%, SDR family NAD(P) dependent oxidoreductase
		ctg32_9	3963	core-biosnythetic	PP binding, betaketoacyl synthase, ketoacyl synthase, aacyl transferase, thioesterase	NA	hydrolase on ester bonds	acyltransferase domain containing, microcysits, 99%, T1PKS
		ctg32_10	1320	additional-biosynthetic	flavin-binding monooxygenase	NA	N,N-dimethylaniline monooxygenase, flavin adenine dinucleotdie binding, NADP binding, Redox	NAD(P) binding domain containing, microcystis, 99%
		ctg32_11	1176	core-biosnythetic	chalcone/stilbene synthesis, FAE/T3PKS	NA	transferase activity, transferring acyl other than amino-acyl groups, fatty acid biosynthesis, membrane	3-oxoacyl-ACP synthase, microcystis, 100%, T3PKS
		ctg32_12	606	additional-biosynthetic	isoprenylcysteine carboxyl methyltransferase	NA	isoprenylcystein carboxyl O-methyltransferase, protein methylation, integral component of membrane	isoprenylcysteine carboxyl methyltransferase, microcystis, 99%
		ctg32_13	1632	other	FAD binding	NA	oxidoreductase, flavin adenine nicleotide binding, redox	FAD dependent oxidoreductase, microcystis, 99%
		ctg32_14	1302	other	MFS/sugar trasnport	NA	NA	MFS transporter, microcystis, 100%
		ctg32_15	1356	transport related	RND efflux transporter MFP, biotin-lipoyl like, HlyD family secretion	efflux transporter, RND, MFP	NA	efflux RND transporter periplasmic adapter, microcysits, 100%
		ctg32_16	3099	transport related	AcrB.AcrD.AcrF	NA	transmembrane transporter	efflux RND transporter permease subunit, microcystis, 99%
		ctg32_17	426	other	pentapeptide repeat proteins (8 copies)	NA	NA	pentapeptide repeat, microcystis, 100%
69.1	10_0	ctg69_1	306	other	NA	NA	NA	lipoLPP family, miucrocystis, 100%
		ctg69_2	522	other	NA	NA	NA	pgophomannomutase, microcystis, 100%
		ctg69_3	528	other	NA	NA	NA	hypothetical, microcystis, 100%
		ctg69_4	780	other	pentapeptide repeat proteins (8 copies)	NA	NA	pentapeptide repeat containing, microcystis, 100%
		ctg69_5	3003	transport related	AcrB.AcrD.AcrF	NA	transmembrane transporter	efflux RND transporter permease subunit, microcystis, 99%
		ctg69_6	1356	transport related	RND efflux transporter MFP, biotin-lipoyl like, HlyD family secretion	efflux transporter, RND, MFP	NA	efflux RND transporter periplasmic adapter, microcysits, 100%
		ctg69_7	1302	other	MFS/sugar trasnport	NA	NA	MFS transporter, microcystis, 100%
		ctg69_8	1632	other	FAD binding	NA	oxidoreductase, flavin adenine nicleotide binding, redox	FAD-dependent oxidoreductase, microcystis, 100%
		ctg69_9	606	additional-biosynthetic	isoprenylcysteine carboxyl methyltransferase	NA	isoprenylcystein carboxyl O-methyltransferase, protein methylation, integral component of membrane	isoprenylcysteine carboxyl methyltransferase, microcystis, 99%
		ctg69_10	1176	core-biosnythetic	chalcone/stilbene synthesis, FAE/T3PKS	NA	transferase activity, transferring acyl other than amino-acyl groups, fatty acid biosynthesis, membrane	3-oxoacyl-ACP synthase, microcystis, 100%
		ctg69_11	1320	additional-biosynthetic	flavin-binding monooxygenase	NA	N,N-dimethylaniline monooxygenase, flavin adenine dinucleotdie binding, NADP binding, Redox	flavin binding monoxygenase like family, microcysits, 99%
		ctg69_12	3963	core-biosnythetic	PP binding, betaketoacyl synthase, ketoacyl snythase, acyl transferase, thioesterase domain	NA	hydrolase on ester bonds	acyltransferase domain containing, microcysits, 99%, T1PKS
		ctg69_13	5445	core-biosnythetic	PP binding, betaketoacyl synthase, ketoacyl synthase, acyltransferase, PKS dehytdratase, KR domain	NA	NA	T1PKS, microcystis, 99%, SDR family NAD(P) dependent oxidoreductase
		ctg69_14	3795	core-biosnythetic	PP&AMP binding, Acyl-CoA, AMP-dependent ligase and synthetase, acyl-coA dehydrogenasee	NA	oxidoreductase activity acting on CH-CH groups od donors, redox, catalytic, flavin adenine nucleotide binding	AMP binding protein, microcysits, 100%
		ctg69_15	663	additional-biosynthetic	dihydropteridine reductase, nitroreductase	NA	NA	nitroreductase family, microcystis, 100%
		ctg69_16	930	other	glyoxalase/bleomycin resistance protein/dioxygenase superfamily	NA	NA	bleomycin resistance protein, microcystis, 99%
		ctg69_17	1443	other	AAA-like domain	NA	NA	AAA-like domain containing, microcystis, 99%
		ctg69_18	2568	transport related	extracellular ligand binding receptor, AAA like domain, periplasmic binding protein	NA	NA	AAA-like domain containing, microcystis, 99%
		ctg69_19	882	other	NA	NA	NA	transposase, microcystis, 98%
		ctg69_20	1149	additional-biosynthetic	carbamoyl phosphate synthase small chain, glutamine amidotransferase class I	carbomoyrl phosphate synthase	NA	glutamine hydrolyzing carbamoyl pohsphate synthase small subunit, microcystis, 99%
		ctg69_21	351	other	STAS domain	anti-anti-sigma factor	NA	anti-sigma factor antagonist, microcystis, 98%
		ctg69_22	417	other	ribonuclease III	NA	ribonuclease III, RNA processing	RNase3 domain, microcysits, 98%
		ctg69_23	867	other	RNA 2'-O methyltrasnferase substrate binding, SpoU rRNA methylase	RNA methyltransferase, TrmH family	RNA binding, RNA methyltransferase, RNA processing	23S rRNA (guanosine(2251)-2'-O-methyltransferase RlmB, microcystis, 100%
		ctg69_24	297	other	DUF	NA	NA	DUF1816, microcystis, 100%
		ctg69_25	1434	other	orotidine 5' phophate decarboxylase family/ HUMPs domain, phophoribosyl transferase	pyrF, pyrE (same function as PFAM)	nucleoside metabolism, de novo pyrimidine nucleobase biosynthetic process, orotidine 5' phophate decarboxylase	bifuntional orotidine 5' phophate decarboxylase/orotate phosphoribosyltransferase, microcystis, 99%
		ctg69_26	1005	other	CHAD domain	NA	NA	CHAD domain containing, microcystis, 100%
		ctg69_27	1530	transport related	ABC transporter,permease protein, binding-protein-dependent trasnport system inner membrane, substrate biniding domain of ABC transporter glycine betaine transport	NA	transmembrane transporter, ATP binding transporter	ABC transporter permease subunit, microcystis, 99%
		ctg69_28	1443	other	tRNA synthetase class I, DALR domain	cysS: cysteine tRNA ligase	nucleotide binding, cysteine tRNA ligase, ATP binding, cysteinyl-tRNA aminoacylation, cytoplasm	cysteine tRNA ligase, microcystis, 99%
		ctg69_29	336	other	NA	NA	NA	hypothetical protein, microcystis, 98%
		ctg69_30	1173	additional-biosynthetic	FAD dependent oxidoreductase	NA	oxidoreductase, redox	FAD-dependent oxidoreductase, microcystis, 100%
		ctg69_31	642	other	putative restriction endonuclease	NA	NA	uma2 family endonuclease, 99%
Micropeptin/Cyanopeptolin
Region ID	Cluster ID	Gene ID	Length	type	PFAM	TIGRFam	GO	blastP
9.1	4_0	ctg9_1	639	other	NA	NA	NA	hypothetical protein, microcystis, 100%
		ctg9_2	2394	other	sulfatase-modifying factor enzyme 1	NA	NA	SUMF1/EgtB/PvdO family nonheme iron enzyme, microcystis, 100%
		ctg9_3	1788	other	OB-fold nucleic acid binding domain, tRNA synthetases class II	aspartate tRNA ligase	nuceleotide binding, aminoacyl-tRNA ligase, ATP binding, tRNA aminoacylation for protein translation, nucleic acid binding	aspartate tRNA ligase, microcystis, 99%
		ctg9_4	783	other	HpcH/Hpal aldolase citrate lysase	NA	catalytic	adolase/citrate lysase family, microcystis, 98%
		ctg9_5	735	additional-biosynthetic	short dehydrogenase/reductase SDR, enoyl-acyl carrier protein reductase	NA	NA	SDR family oxidoreductase, microcystis, 100%
		ctg9_6	789	additional-biosynthetic	methyltransferase	NA	methyltransferase	class I SAM-dependent methyltransferase, microcystis, 100%
		ctg9_7	480	other	NA	NA	NA	hypothetical, microcystis, 100%
		ctg9_8	4257	core-biosynthetic	AMP-binding, condensation, PP binding, thioesterase	AA-adenylation	catalytic, hydrolase acting on ester bonds	NRPS, microcystis, 97%, mcnE like (89%)
		ctg9_9	1878	additional-biosynthetic	halogenase, FAD binding	NA	FAD binding	halogenase, microcysits, 97%,
		ctg9_10	14157	core-biosynthetic	AMP&PP binding, condensation, methyltransferase	AA-adenylation	catalytic, methyltransferase	NRPS, microcysits, 95% (mcnC like 91%)
		ctg9_11	3294	core-biosynthetic	AMP-binding, condensation, PP binding	AA-adenylation	catalytic	NRPS, mcnB, microcystis, 97%
		ctg9_12	3312	core-biosynthetic	AMP-binding, codensation, pp binding	AA-adenylation	catalytic	NRPS, mcnA, microcystis, 96%
		ctg9_13	105	other	NA	NA	NA	hypothetical, microcysits, 97%
		ctg9_14	2070	transport related	ABC transporter, ATP binding proteine,	NA	ATP binding, ATPase, ATPase coupled transmembrane activity and transporter, integral part of membrane	ATP binding cassette, Microcystis, 99%, hits to mcnF (98%)
		ctg9_15	1170	other	NA	NA	NA	mcnG, microcysits, 95%
		ctg9_16	2019	other	concanavalin A-like lectin/glucanase superfamily, uncharacterized alpha/beta hydrolase	NA	NA	DUF domain containing, 99%, microcystis
		ctg9_17	468	other	NA	NA	NA	hypothetical, microcystis, 96%
		ctg9_18	1689	other	GUN4-like	NA	NA	GUN4-like family, microcystis, 98%
		ctg9_19	1428	additional-biosynthetic	3-hydroxyisobutyrate dehydrogenase	6-phosphogluconate dehydrogenase (decarboxylating)	phosphoglucanote dehydrogenase, pentose phosphate shunt, REDOX, NADP binding	decarboxylating NAD(P)+ dependent phosphogluconate dehydrogenase, microcystis, 100%
		ctg9_20	783	other	beta-lactamase superfamily	NA	NA	MBL fold metallo-hydrolase, microcystis, 99%
		ctg9_21	954	other	DNA methylase	NA	DNA binding, N-methyltransferase, DNA methylation	site specific DNA methyltransferase, microcystis, 100%
		ctg9_22	1071	additional-biosynthetic	glycosyltransferase	NA	NA	glycosyltransferase family 4, microcystis, 100%
		ctg9_23	1131	additional-biosynthetic	glycosyltransferase	NA	NA	glycosyltransferase family 4, microcystis, 100%
		ctg9_24	1095	other	WD-40 repeat containing	NA	protein binding	WD40 repeat domain containing, microcystis, 100%
		ctg9_25	1314	other	AAA-like domain	NA	NA	AAA-like domain, microcystis, 98%
		ctg9_26	165	other	NA	NA	NA	hypothetical, microcystis, 100%
		ctg9_27	783	other	NA	NA	NA	LPS biosynthesis glycosyltransferase, microcystis, 95%
NRPS-like
Region ID	Cluster ID	Gene ID	Length	type	PFAM	TIGRFam	GO	blastP
46.1	94_0	ctg46_1	2004	transport related	ABC transporter, ATP-binding protein	NA	ATP binding, ATPase activity, ATPase coupled transmembrane transport	ATP binding cassette domain, microcystis, 100%
		ctg46_2	1440	core biosnythetic	PP& AMP binding, thioesterase	NA	hydrolase acting on thioester bonds	NRPS, Microcystis 97%, micD like (96%ID 86%QC)
Cyanobactins - "piricyclamides"
Region ID	Cluster ID	Gene ID	Length	type	PFAM	TIGRFam	GO	blastP
111.1	40_0	ctg111_1	945	additional-biosynthetic	Radical SAM superfamily	NA	catalytic, iron-sulfur cluster binding	B12 binding domina containing radical SAM protein, microcystis, 100%
		ctg111_2	1485	other	WD-40 repeat containing	NA	protein binding	WD40 repeat protein, microcystis, 96^
		ctg111_3	1881	other	RNA polymerase Rpb1 domain 1-3	DNA-directed RNA polymerase, gamma subunit	DNA binding, DNA direct RNA polymerase activitiy, transcription	DNA directed RNA polymerase subunit gamma, microcystis, 100%
		ctg111_4	417	other	endoribonuclease	reactive intermediate/imine deaminase	NA	RidA family protein, microcystis, 100%
		ctg111_5	348	other	NA	NA	NA	HEPN domain containing, microcystis, 90%
		ctg111_6	1203	other	DUF	NA	NA	nickel pincer cofactor biosynthesis protein LarC, microcystis, 100%
		ctg111_7	642	other	telomere recombination	tRNA threonylcarbamoyl adenosine moidifcation protein	double stranded DNA binding	threonylcarbomoyl-AMP synthase, microcystis, 100%
		ctg111_8	411	other	Hsp20/alpha crytallin family	NA	NA	Hsp20 alpha crytallin family, microcystis, 100%
		ctg111_9	600	other	sigma 54 modulation protein, S30 ribosomal protein	ribosomal subunit interface protein	primary metabolism	ribosome associated translation inhibitor RaiA, microcystis, 100%
		ctg111_10	2097	core-biosynthetic	subtilase family, PatG domain, alkaline serine protease	protease patA, maturation protease	serine-type endopeptidase, proteolysis	PatA/PatG family cyanobactin maturase protease, microcystis, 100%
		ctg111_11	792	other	putative restrictive endonuclease	NA	NA	uma2 family endonuclease, microcystis, 100%
		ctg111_12	228	other	PatC, TenC, TruC	NA	NA	cyanobactin PatC/TenC/TruC family, microcystis, 100%
		ctg111_13	258	other	PatB, acyB, mcaB family	NA	NA	cyanobactin PatB/AcyB/mcaB family, microcystis, 100%
		ctg111_14	1947	core-biosynthetic	PatG domain, subtilase family, serine protease	PatA cyanobactin maturation protease	serine-type endopeptidase, proteolysis	PatA/PatG family cyanobactin maturase protease, microcystis, 100%
		ctg111_15	294	other	type II toxin antitoxin system YafQ	NA	NA	type II toxin-antitoxin system YafQ, microcystis, 100%
		ctg111_16	225	other	NA	NA	NA	hypothetical protein, microcystis, 100%
		ctg111_17	120	other	NA	NA	NA	hypothetical protein, microcystis, 100%
		ctg111_18	225	other	NA	NA	NA	type II toxin-antitoxin system HicB, microcystis, 100%
		ctg111_19	408	other	putative restrictive endonuclease	NA	NA	uma2 family endonuclease, microcystis, 100%
62.1	42_0	ctg62_1	426	core-biosynthetic	PatG	NA	NA	putatitve peptidase patA homolog, microcystis, 97%
		ctg62_2	210	other	PatB, acyB, mcaB family	NA	NA	cyanobactin biosynthesis system patB/AcyB/McA family, microcystis, 100%
		ctg62_3	228	other	PatC, TenC, TruC	NA	NA	PatC/TenC/TruC family, microcystis, 100%
		ctg62_4	792	other	putative restrictive endonuclease	NA	NA	uma2 family endonuclease, microcystis, 100%
		ctg62_5	2070	core-biosynthetic	subtilase family, PatG domain, alkaline serine protease	protease patA, maturation protease	serine-type endopeptidase, proteolysis	PatA/PatG family cyanobactin maturase protease, microcystis, 100%
		ctg62_6	600	other	sigma 54 modulation protein, S30 ribosomal protein	ribosomal subunit interface protein	primary metabolism	ribosome associated translation inhibitor RaiA, microcystis, 100%
		ctg62_7	411	other	Hsp20/alpha crytallin family	NA	NA	Hsp20 alpha crytallin family, microcystis, 100%
		ctg62_8	642	other	telomere recombination	tRNA threonylcarbamoyl adenosine moidifcation protein	double stranded DNA binding	threonylcarbomoyl-AMP synthase, microcystis, 100%
		ctg62_9	1182	other	DUF	NA	NA	nickel pincer cofactor biosynthesis protein LarC, microcystis, 100%
		ctg62_10	453	other	DUF	NA	NA	DUF 29, microcystis, 99%
		ctg62_11	1110	other	DUF	NA	NA	DUF262, microcystis, 99%
		ctg62_12	501	other	RiboL-PSP-HEPN	NA	NA	endoribonuclease, microcystis, 94%
		ctg62_13	417	other	endoribonuclease	reactive intermediate/imine deaminase	NA	RidA family protein, microcystis, 100%
		ctg62_14	1881	other	RNA polymerase Rpb1 domain 1-3	DNA-directed RNA polymerase, gamma subunit	DNA binding, DNA direct RNA polymerase activitiy, transcription	DNA directed RNA polymerase subunit gamma, microcystis, 100%
		ctg62_15	582	other	WD-40 repeat containing	NA	protein binding	WD40 repeat protein, microcystis, 99%
39.1	50_0	ctg39_1	426	core-biosynthetic	PatG C terminal	NA	NA	PatA/PatG family cyanobactin maturase protease, microcystis, 96%
		ctg39_2	210	other	patB, acyB, mcaB family	NA	NA	PatB/AcyB/McaB family protein, microcysits, 100%
		ctg39_3	228	other	PatC, TenC, TruC	NA	NA	PatC/TenC/TruC family, microcystis, 100%
		ctg39_4	792	other	putative restrictive endonuclease	NA	NA	uma2 family endonuclease, microcystis, 100%
		ctg39_5	2070	core-biosynthetic	subtilase family, PatG domain, alkaline serine protease	PatA cyanobactin maturation protease	serine-type endopeptidase, proteolysis	PatA/PatG family caynobactin maturation protease, microcystis, 99%
		ctg39_6	600	other	sigma 54 modulation protein, S30 ribosomal protein	ribosomal subunit interface protein	primary metabolism	ribosome associated translation inhibitor RaiA, microcystis, 100%
		ctg39_7	411	other	Hsp20/alpha crytallin family	NA	NA	Hsp20 alpha crytallin family, microcystis, 100%
		ctg39_8	642	other	telomere recombination	tRNA threonylcarbamoyl adenosine moidifcation protein	double stranded DNA binding	threonylcarbomoyl-AMP synthase, microcystis, 100%
		ctg39_9	1182	other	DUF	NA	NA	nickel pincer cofactor biosynthesis protein LarC, microcystis, 100%
		ctg39_10	453	other	DUF	NA	NA	DUF29 containing, microcystis, 99%
		ctg39_11	1110	other	DUF	NA	NA	DUF262, microcystis, 99%
		ctg39_12	501	other	RiboL-PSP-HEPN	NA	NA	endoribonuclease, microcystis, 94%
		ctg39_13	417	other	endoribonuclease	reactive intermediate/imine deaminase	NA	RidA family protein, microcystis, 100%
		ctg39_14	1881	other	RNA polymerase Rpb1 domain 1-3	DNA-directed RNA polymerase, gamma subunit	DNA binding, DNA direct RNA polymerase activitiy, transcription	DNA directed RNA polymerase subunit gamma, microcystis, 100%
		ctg39_15	582	other	WD-40 repeat containing	NA	protein binding	WD40 repeat containing, G-beta repeat, microcystis, 99%
73.1	68_0	ctg73_1	1701	other	RTX calcium-binding nonapeptide repeat (4 copies)	NA	calcium ion binding	calcium binding protein, microcystis, 85%
		ctg73_2	876	other	cobalt transport protein	NA	NA	CbiQ family ECF transporter T component, microcystis, 100%
		ctg73_3	1359	other	ribosome biogenesis GTP bindin protein, 50S ribosome binding GTPase	GTPase engA, small GTO binding protein	GTP binding	ribosome biogenesis GTPase Der, microcystis, 100%
		ctg73_4	252	other	helix-turn-helix	NA	NA	helix-turn-helix domain, microcystis, 98%
		ctg73_5	201	other	NA	NA	NA	hypothetical protein, microcystis, 100%
		ctg73_6	408	other	gamma-glutamyl cyclotransferase	NA	NA	gamma-glutamylcyclotransferase, microcystis, 97%
		ctg73_7	1026	additional-biosynthetic	aldo/keto reductase oxidoreductase	NA	NA	aldo/keto reductase, microcystis, 100%
		ctg73_8	2097	core-biosynthetic	subtilase family, PatG domain, alkaline serine protease	PatA cyanobactin maturation protease	serine-type endopeptidase, proteolysis	PatA/PatG family cyanobactin maturation protease, microcystis, 97%
		ctg73_9	792	other	putative restrictive endonuclease	NA	NA	uma2 family endonuclease, microcystis, 98%
		ctg73_10	228	other	PatC, TenC, TruC	NA	NA	PatC/TenC/TruC family, microcystis,97%
		ctg73_11	258	other	PatB, acyB, mcaB family	NA	NA	PatB/AcyB/McaB family protein, microcysits, 100%
89.1	70_1	ctg89_1	834	core-biosynthetic	PatG	NA	NA	PatA/PatG family maturation protease, microcystis 99%
		ctg89_2	129	other	PatG	NA	NA	hypothetical or PatA/PatG, microcystis, 97% (same score)
		ctg89_3	1026	additional-biosynthetic	aldo/keto reductase oxidoreductase	NA	NA	aldo/keto reductase, microcystis, 100%
		ctg89_4	405	other	gamma-glutamyl cyclotransferase	NA	NA	gamma-glutamylcyclotransferase, microcystis, 100%
		ctg89_5	201	other	NA	NA	NA	hypothetical, microcystis, 100%
		ctg89_6	783	other	endonuclease/exonuclease/phosphtase family	NA	NA	endonucelase/exonucelase/phosphatase family, microcystis, 100%
		ctg89_7	534	other	phosphoribosyl transferase	NA	nuceleoside metabolic process	bifunctional protein pyrR, transcriptional regulator/uracil phophoriboisyltransferase, microcystis, 100%
		ctg89_8	1386	additional-biosynthetic	amidase	NA	NA	amidase, microcystis, 100%
		ctg89_9	837	transport-related	ABC transporter, ATP-binding	NA	ATP binding, ATPase	energy coupling factor ABC transporter, ATP binding, microcystis, 100%
		ctg89_10	798	other	cobalt transport protein	cobalt ECF transporter T component CbiQ	NA	cobalt ECF transporter T component CbiQ, microcystis, 100%
		ctg89_11	315	other	cobalt transport protein	cbiN cobalt transport protein	cobalt ion transmembrane transport, cobalamin biosynthethis	energy coupling factor ABC transporter, substrate binding, microcystis, 100%
		ctg89_12	747	other	cobalt update substrate specfic transmembrane region	cbiM cobalamin biosynthesis	transition metal ion transport, integral part of membrane	energy coupling factor ABC transporter permease, microcystis, 100%
		ctg89_13	1641	transport-related	ABC transporter, ATP-binding, oligopeptide/dipeptide transport	NA	ATP binding, ATPase, nucleotide binding, peptide transport	ABC transporter ATP binding protein ,100%
95.1	74_0	ctg95_1	201	other	NA	NA	NA	hypothetical, microcystis, 100%
		ctg95_2	405	other	gamma-glutamyl cyclotransferase	NA	NA	gamma-glutamylcyclotransferase, microcystis, 98%
		ctg95_3	1026	additional-biosynthetic	aldo/keto reductase oxidoreductase	NA	NA	aldo/keto reductase Microcystis, 99%
		ctg95_4	2070	core-biosynthetic	subtilase family, PatG domain, alkaline serine protease	PatA cyanobactin maturation protease	serine-type endopeptidase, proteolysis	PatA/PatG family maturation protease, microcystis 97%
		ctg95_5	792	other	putative restrictive endonuclease	NA	NA	uma2 family endonuclease, microcystis, 99%
		ctg95_6	228	other	PatC, TenC, TruC	NA	NA	PatC/TenC/TruC family, microcystis, 100%
		ctg95_7	210	other	PatB, acyB, mcaB family	NA	NA	PatB/AcyB/McaB family, microcystis, 100%
		ctg95_8	1947	core-biosynthetic	subtilase family, PatG domain, alkaline serine protease	PatA cyanobactin maturation protease	serine-type endopeptidase, proteolysis	PatA/PatG family maturation protease, microcystis, 98%
		ctg95_9	213	other	NA	NA	NA	type II toxin-antitoxin system YafQ, microcystis, 95%
		ctg95_10	225	other	NA	NA	NA	hypothetical, microcystis, 100%
		ctg95_11	120	other	NA	NA	NA	hypothetical, microcystis, 94%
		ctg95_12	225	other	NA	NA	NA	type II toxin-antitoxin system HicB, microcystis, 97%
		ctg95_13	120	other	NA	NA	NA	ISAs 1 family transposase, microcystis, 100%
56.1	89_0	ctg56_1	156	other	PirE: prenylated cyclic peptide	NA	NA	anacyclamide/piricyclamide family prenylated cyclic peptide, microcystis, 73%
		ctg56_2	312	other	NA	NA	NA	transposase, planktothrix, 98%
		ctg56_3	261	other	transposase IS200-like	NA	DNA binding, transposase activity, transposition DNA mediated	transposase, microcystis, 100%
		ctg56_4	567	other	putative restrictive endonuclease	NA	NA	uma2 family endonuclease, microcystis, 96%
		ctg56_5	579	other	putative restrictive endonuclease	NA	NA	uma2 family endonuclease, microcystis, 98%
		ctg56_6	654	other	putative restrictive endonuclease	NA	NA	uma2 family endonuclease, microcystis, 100%
		ctg56_7	225	other	putative restrictive endonuclease	NA	NA	type II toxin-antitoxin system HicB, microcystis, 100%
		ctg56_8	120	other	NA	NA	NA	hypothetical, microcystis, 94%
		ctg56_9	225	other	NA	NA	NA	hypothetical, microcystis, 100%
		ctg56_10	294	other	toxin-antitoxin type II system YafQ	addiction molecule, ReIE/StbE family	NA	type II toxin-antitoxin mRNA interferase toxin, ReIE/StbE family, microcystis, 100%
		ctg56_11	1566	core-biosynthetic	subtilase family, PatG, alkaline serine protease	PatA cyanobactin maturation protease	serine-type endopeptidase activity, proteolysis	PatA/PatG maturation protease, microcystis, 98%
115.1	90_0	ctg115_1	1422	other	transposase, DNA binding, DDE domain, Tn5 dimerisation domain	NA	DNA binding, transposase, transposition - DNA mediated	mobile element protein - IS4 family transposase, microcystis, 98%
		ctg115_2	2871	core-biosynthetic	subtilase family, PatG domain, protein tyrosine kinase, alkaline serine protease	protease PatA cyanobactin maturation	serine-type endopeptidase activity, proteolysis, protein kinase, protein phosphorylation	serine/threonine protein kinase PK-1, microcystis, 98% - poot hits to patA/G at 59%
		ctg115_3	762	other	putative restriction endonuclease	NA	NA	uma2 family endonuclease, microcystis, 100%
RRE-Containing
Region ID	Cluster ID	Gene ID	Length	type	PFAM	TIGRFam	GO	blastP
5.1	23_0	ctg5_1	288	other	NA	NA	NA	hypothetical protein, M.aeruginosa, 100%
		ctg5_2	1086	other	Amidohydrolase	NA	hydrolase activity	aminohydrolase, M.aeruginosa 98,8%
		ctg5_3	198	other	Ribonuclease toxin, BrnT, of type II toxin-antitoxin system	NA	NA	BrnT family toxin, M.aeruginosa, 100%
		ctg5_4	255	other	BrnA antitoxin of type II toxin-antitoxin system	NA	NA	BrnA anitoxin protein, M.aeruginosa 100%
		ctg5_5	171	other	NA	NA	NA	hypothetical protein, M.aeruginosa, 100%
		ctg5_6	408	other	NA	NA	NA	hypothetical protein, M.aeruginosa, 100%
		ctg5_7	411	other	NA	NA	NA	hypothetical protein, M.aeruginosa, 100%
		ctg5_8	498	other	Inclusion body protein	NA	NA	AidA/PixA family protein [Microcystis aeruginosa], 99%
		ctg5_9	366	other	NA	NA	NA	hypothetical protein, M.aeruginosa, 100%
		ctg5_10	318	other	NA	NA	NA	hypothetical protein, M.aeruginosa, 100%
		ctg5_11	288	other	Ribonuclease toxin, BrnT, of type II toxin-antitoxin system	NA	NA	BrnT family toxin, M.aeruginosa, 98%
		ctg5_12	273	other	NA	NA	NA	hypothetical protein, M.aeruginosa, 100%
		ctg5_13	291	other	Protein of Unknown function	NA	NA	DUF, Microcystis, 100%
		ctg5_14	495	other	Acetyltransferase (GNAT) domain	NA	N-acetyltransferase activity	GNAT family N-acetyltransferase [Microcystis aeruginosa], 99%
		ctg5_15	252	other	Phage derived protein, Gp49-like	NA	NA	type II toxin-antitoxin system RelE/ParE family toxin [Microcystis aeruginosa], 98.8%
		ctg5_16	300	other	Helix-turn-helix domain	NA	NA	helix-turn-helix domain-containing protein [Microcystis aeruginosa], 98.9%
		ctg5_17	192	additional biosynthetic genes	YcaO cyclodehydratase, ATP-ad Mg2+-binding	NA	NA	YcaO-like family protein [Microcystis aeruginosa], 100%
		ctg5_18	126	other	NA	NA	NA	no significant hits
		ctg5_19	225	other	NA	NA	NA	type II toxin-antitoxin system HicB family antitoxin [Microcystis], 100%
		ctg5_20	228	other	HicA toxin of bacterial toxin-antitoxin	NA	mRNA binding	type II toxin-antitoxin system HicA family toxin [Microcystis], 100%
		ctg5_21	2298	core biosynthetic gene	YcaO cyclodehydratase, ATP-ad Mg2+-binding	thiazole/oxazole-forming peptide maturase, SagD family component bacteriocin biosynthesis cyclodehydratase domain YcaO-type kinase domain	NA	TOMM precursor leader peptide-binding protein [Microcystis aeruginosa], 99%
		ctg5_22	222	other	NA	NA	NA	type II toxin-antitoxin system Phd/YefM family antitoxin [Microcystis aeruginosa], 93%
		ctg5_23	219	other	Antitoxin Phd_YefM, type II toxin-antitoxin system	NA	NA	lower 80% hits to type II toxin-antitoxin system prevent-host-death family antitoxin [Aetokthonos hydrillicola]/Anabaena
		ctg5_24	147	other	NA	NA	NA	type II toxin-antitoxin system VapC family toxin [Microcystis aeruginosa G13-11], 100%
		ctg5_25	183	other	NA	NA	NA	type II toxin-antitoxin system VapC family toxin [Microcystis aeruginosa], 96.7%
		ctg5_26	318	other	2Fe-2S iron-sulfur cluster binding domain	fdx_plant: ferredoxin [2Fe-2S]	electron transfer activity, iron sulfur cluster binding	2Fe-2S iron-sulfur cluster-binding protein [Microcystis], 100Z%
		ctg5_27	1746	other	CTP synthase N-terminus, Glutamine amidotransferase class-I	PyrG: CTP synthase	CTP synthase activity, pyrimidine nucleotide biosynthetic process	CTP synthase [Microcystis aeruginosa NIES-44], 99%
		ctg5_28	354	other	NA	NA	NA	membrane protein, M.aeruginosa 99%
		ctg5_29	771	transport related gene	Binding-protein-dependent transport system inner membrane component	NA	transmembrane support	ABC transporter permease [Microcystis aeruginosa], 99.56%
		ctg5_30	1209	other	NMT1-like family	NA	NA	ABC transporter substrate-binding protein [Microcystis aeruginosa], 99.25%
		ctg5_31	783	transport related gene	ABC transporter	NA	ATP binding, ATPase activity	ABC transporter ATP-binding protein [Microcystis aeruginosa], 100%
		ctg5_32	1116	additional biosynthetic genes	Acyl-CoA dehydrogenase, N-terminal domain	NA	oxidoreductase activity, acting on the CH-CH group of donors, flavin adenine dinucleotide binding, oxidation-reduction process	acyl-CoA/acyl-ACP dehydrogenase [Microcystis sp. M061S2], 99%
		ctg5_33	531	other	Protein of Unknown function	NA	NA	DUF, Microcystis, 100%
		ctg5_34	723	regulatory genes	Protein kinase domain		protein kinase activity, ATP binding, protein	serine/threonine protein kinase [Microcystis aeruginosa], 97%
51.1	24_0	ctg51_1	2679	regulatory genes	Protein kinase domain, AAA ATPase domain	NA	protein kinase activity, ATP binding, protein phosphorylation	AAA family ATPase [Microcystis aeruginosa], 99.9%
		ctg51_2	990	other	NA	NA	NA	hypothetical protein, M.aeruginosa, 100%
		ctg51_3	1086	other	Amidohydrolase	NA	hydrolase activity	amidohydrolase [Microcystis aeruginosa], 100%
		ctg51_4	198	other	Ribonuclease toxin, BrnT, of type II toxin-antitoxin system	NA	NA	BrnT family toxin [Microcystis], 100%
		ctg51_5	255	other	BrnA antitoxin of type II toxin-antitoxin system	NA	NA	BrnA antitoxin family protein [Microcystis aeruginosa LG13-13], 100%
		ctg51_6	216	other	NA	NA	NA	hypothetical protein, M.aeruginosa, 100%
		ctg51_7	327	other	DUF	NA	NA	hypothetical protein, M.aeruginosa, 100%
		ctg51_8	408	other	PIN Domain	NA	NA	PIN domain-containing protein [Microcystis aeruginosa], 99%
		ctg51_9	261	other	NA	NA	NA	hypothetical protein, M.aeruginosa, 100%
		ctg51_10	1995	other	NA	NA	NA	low hits to hypothetical protein in Pseudoanabaena (76%), also chryseobacterium
		ctg51_11	2298	core biosynthetic gene	YcaO cyclodehydratase, ATP-ad Mg2+-binding	thiazole/oxazole-forming peptide maturase, SagD family component, bacteriocin biosynthesis cyclodehydratase domain, YcaO-type kinase domain	NA	TOMM precursor leader peptide-binding protein [Microcystis aeruginosa PMC 728.11], 97%
		ctg51_12	426	other	Rubredoxin	NA	iron ion binding	Rubredoxin [Microcystis aeruginosa NIES-2549], 99%
		ctg51_13	126	other	NA	NA	NA	no significant hits
		ctg51_14	159	other	NA	NA	NA	no significant hits
		ctg51_15	570	other	Photosynthesis system II assembly factor YCF48	NA	NA	photosynthesis system II assembly factor Ycf48 [Microcystis aeruginosa], 100%
		ctg51_16	246	other	Cytochrome b559, alpha (gene psbE) and beta (gene psbF)subunits, Lumenal portion of Cytochrome b559, alpha (gene psbE) subunit	cytochrome b559, alpha subunit	photosynthesis, metal ion binding, photosystem II, integral component of membrane	cytochrome b559 subunit alpha [Microcystis aeruginosa], 97.5%
		ctg51_17	135	other	Cytochrome b559, alpha (gene psbE) and beta (gene psbF)subunits, Lumenal portion of Cytochrome b559, alpha (gene psbE) subunit	cytochrome b559, beta subunit)	photosynthesis	cytochrome b559 subunit beta [Microcystis], 100%
		ctg51_18	120	other	PsbL protein	NA	photosynthesis, photosystem II, photosystem II reaction center, membrane	photosystem II reaction center protein L [Microcystis aeruginosa NIES-843], 100%
		ctg51_19	120	other	PsbJ	NA	photosynthesis, photosystem II, photosystem II reaction center, membrane	photosystem II reaction center protein J [Microcystis aeruginosa], 100%
		ctg51_20	1527	other	Photosystem II protein	NA	chlorophyll binding, photosynthetic electron transport chain, photosynthesis, light reaction, photosystem, membrane	photosystem II chlorophyll-binding protein CP47 [Microcystis aeruginosa], 100%
		ctg51_21	240	other	NA	NA	NA	hypothetical protein, M.aeruginosa, 100%
		ctg51_22	1251	other	Pyridoxal-phosphate dependent enzyme	thrC: threonine synthase	NA	threonine synthase [Microcystis aeruginosa], 99%
		ctg51_23	276	other	ThiS family	MoaD family protein	NA	MoaD/ThiS family protein [Microcystis aeruginosa], 100%
		ctg51_24	291	other	NA	NA	NA	hypothetical protein, M.aeruginosa, 100%
		ctg51_25	468	other	DUF	NA	NA	hypothetical protein, M.aeruginosa, 100%
		ctg51_26	1176	other	NA	NA	NA	class I SAM-dependent DNA methyltransferase [Microcystis aeruginosa], 96%
24.1	33_0	ctg24_1	876	other	NA	NA	NA	HD domain-containing protein [Microcystis aeruginosa], 99%
		ctg24_2	1125	other	NA	NA	NA	hypothetical protein, M.aeruginosa, 100%
		ctg24_3	513	other	Putative restriction endonuclease	NA	NA	Uma2 family endonuclease [Microcystis aeruginosa], 99%
		ctg24_4	132	other	NA	NA	NA	Uma2 family endonuclease [Microcystis aeruginosa], 99%
		ctg24_5	423	other	NA	NA	NA	high hits to: AAA family ATPase and zinc ribbon domain containing protein for M.aeruginosa (98%)
		ctg24_6	978	other	Transposase DDE domain	NA	DNA binding activity, transposase activity, transposition, DNA-mediated	IS1634 family transposase [Microcystis aeruginosa], 98%
		ctg24_7	639	other	NA	NA	NA	IS1634 family transposase [Microcystis aeruginosa, 99%
		ctg24_8	1065	additional biosynthetic genes	Esterase PHB depolymerase	NA	hydrolase activity. extracellular region	hydrolase, M.aeruginosa, 100%
		ctg24_9	2598	core biosynthetic gene	HlyD family secretion protein	NA	NA	HlyD family efflux transporter periplasmic adaptor subunit [Microcystis aeruginosa K13-10], 100%
		ctg24_10	975	additional biosynthetic genes	Methyltransferase domain	NA	methyltransferase activity	arsenosugar biosynthesis arsenite methyltransferase ArsM [Microcystis aeruginosa], 99%
		ctg24_11	1041	additional biosynthetic genes	4Fe-4S single cluster domain	radical SAM/Cys-rich domain protein	NA	arsenosugar biosynthesis radical SAM protein ArsS [Microcystis aeruginosa], 100%
		ctg24_12	273	other	protein of uknown function	NA	NA	hypothetical protein, M.aeruginosa, 100%
		ctg24_13	495	other	DnaJ domain	NA	NA	J-domain containing protein, M.aeruginosa 99%
		ctg24_14	690	other	DnaJ domain	NA	NA	J-domain containing protein, M.aeruginosa 99%
		ctg24_15	675	other	protein of unknown function	NA	NA	hypothetical protein, M.aeruginosa, 100%
		ctg24_16	342	other	protein of unknown function	NA	NA	hypothetical protein, M.aeruginosa, 100%
		ctg24_17	2451	other	Tetratricopeptide repeat	NA	protein binding	tetratricopeptide repeat protein [Microcystis aeruginosa K13-10], 100%
		ctg24_18	318	other	Tetratricopeptide repeat	NA	protein binding	tetratricopeptide repeat protein [Microcystis aeruginosa K13-10], 100%
7.1	47_0	ctg7_1	216	other	NA	NA	NA	hypothetical protein, M.aeruginosa, 100%
		ctg7_2	990	other	NA	NA	NA	hypothetical protein, M.aeruginosa, 100%
		ctg7_3	591	other	Phage Tail Collar Domain	NA	NA	phage tail protein [Microcystis aeruginosa], 100%
		ctg7_4	483	other	NA	NA	NA	hypothetical protein, M.aeruginosa, 100%
		ctg7_5	375	other	Polymerase beta, Nucleotidyltransferase	NA	NA	nucleotidyltransferase domain-containing protein [Microcystis aeruginosa], 100%
		ctg7_6	222	other	Antitoxin Phd_YefM, type II toxin-antitoxin system	NA	NA	type II toxin-antitoxin system Phd/YefM family antitoxin [Microcystis aeruginosa, 100%
		ctg7_7	219	other	Antitoxin Phd_YefM, type II toxin-antitoxin system	NA	NA	DUF for micocystis (100%), lower hits to anitoxin system for Symploca (80%)
		ctg7_8	384	other	PIN domain	NA	NA	type II toxin-antitoxin system VapC family toxin [Microcystis aeruginosa], 99%
		ctg7_9	345	other	Phage derived protein, Gp49-like	NA	NA	type II toxin-antitoxin system RelE/ParE family toxin [Microcystis aeruginosa, 100%
		ctg7_10	300	other	Helix-turn-helix domain	NA	NA	helix-turn-helix domain-containing protein [Microcystis aeruginosa], 99%
		ctg7_11	195	other	YcaO cyclodehydratase, ATP-ad Mg2+-binding	NA	NA	YcaO-like family protein [Microcystis], 97%
		ctg7_12	345	other	Mannan-binding protein	NA	NA	mannan-binding lectin [Microcystis aeruginosa], 100%
		ctg7_13	2298	core biosynthetic gene	YcaO cyclodehydratase, ATP-ad Mg2+-binding	thiazole/oxazole-forming peptide maturase, SagD family component, bacteriocin biosynthesis cyclodehydratase domain, YcaO-type kinase domain	NA	TOMM precursor leader peptide-binding protein [Microcystis aeruginosa, 100%
		ctg7_14	348	other	Rubredoxin	NA	iron ion binding	Rubredoxin [Microcystis aeruginosa NIES-2549, 100%
		ctg7_15	993	other	Photosynthesis system II assembly factor YCF48	NA	NA	photosynthesis system II assembly factor Ycf48 [Microcystis aeruginosa], 100%
		ctg7_16	246	other	Cytochrome b559, alpha (gene psbE) and beta (gene psbF)subunit, Lumenal portion of Cytochrome b559, alpha (gene psbE) subunit	cytochrome b559, alpha subunit	photosynthesis, metal ion binding, photosystem II, integral component of membrane	cytochrome b559 subunit alpha [Microcystis aeruginosa], 97.5%
		ctg7_17	135	other	Cytochrome b559, alpha (gene psbE) and beta (gene psbF)subunits, Lumenal portion of Cytochrome b559, alpha (gene psbE) subunit	cytochrome b559, beta subunit)	photosynthesis	cytochrome b559 subunit beta [Microcystis, 100%, high hits to Chorogloea, Okeania, Oscillatoriales
		ctg7_18	120	other	PsbL protein	NA	photosynthesis, photosystem II, photosystem II reaction center, membrane	photosystem II reaction center protein L [Microcystis aeruginosa NIES-843, 100%
		ctg7_19	120	other	PsbJ	NA	photosynthesis, photosystem II, photosystem II reaction center, membrane	photosystem II reaction center protein J [Microcystis], 100%
		ctg7_20	1527	other	Photosystem II protein	photosystem II chlorophyll-binding protein CP47)	chlorophyll binding, photosynthetic electron transport chain, photosynthesis, light reaction, photosystem, membrane	photosystem II chlorophyll-binding protein CP47 [Microcystis], 100%
33.1	53_0	ctg33_1	219	other	NA	NA	NA	hypothetical protein MICAB_990025 [Microcystis aeruginosa PCC 9717], 100%
		ctg33_2	192	other	NA	NA	NA	hypothetical protein [Microcystis aeruginosa], 100%
		ctg33_3	546	other	NA	NA	NA	hypothetical protein [Microcystis aeruginosa], 100%
		ctg33_4	426	other	protein of unknown function	NA	NA	Genome sequencing data, contig C309 (fragment) [Microcystis aeruginosa PCC 9717], 100%
		ctg33_5	1527	other	Photosystem II protein	photosystem II chlorophyll-binding protein CP47)	chlorophyll binding, photosynthetic electron transport chain, photosynthesis, light reaction, photosystem, membrane	photosystem II chlorophyll-binding protein CP47 [Microcystis aeruginosa, 99.8%
		ctg33_6	120	other	PsbJ	NA	photosynthesis, photosystem II, photosystem II reaction center, membrane	photosystem II reaction center protein J [Microcystis, 100%
		ctg33_7	120	other	PsbL protein	NA	photosynthesis, photosystem II, photosystem II reaction center, membrane	photosystem II reaction center protein L [Microcystis aeruginosa NIES-843 100%
		ctg33_8	135	other	Cytochrome b559, alpha (gene psbE) and beta (gene psbF)subunits	cytochrome b559, beta subunit	photosynthesis	cytochrome b559 subunit beta [Microcystis 100%
		ctg33_9	246	other	Cytochrome b559, alpha (gene psbE) and beta (gene psbF)subunits, Lumenal portion of Cytochrome b559, alpha (gene psbE) subunit	cytochrome b559, beta subunit	photosynthesis, metal ion binding, photosystem II, integral component of membrane	cytochrome b559 subunit alpha [Microcystis], 100%
		ctg33_10	993	other	Photosynthesis system II assembly factor YCF48	NA	NA	photosynthesis system II assembly factor Ycf48 [Microcystis sp. M176S2], 100%
		ctg33_11	348	other	Rubredoxin	NA	iron ion binding	rubredoxin [Microcystis], 100%
		ctg33_12	2298	core biosynthetic gene	YcaO cyclodehydratase, ATP-ad Mg2+-binding	thiazole/oxazole-forming peptide maturase, SagD family component, bacteriocin biosynthesis cyclodehydratase domain, YcaO-type kinase domain	NA	TOMM precursor leader peptide-binding protein [Microcystis aeruginosa K13-10], 99.8%
		ctg33_13	300	other	Helix-turn-helix domain	NA	NA	XRE family transcriptional regulator [Microcystis aeruginosa K13-10], 100%
		ctg33_14	384	other	PIN domain	NA	NA	type II toxin-antitoxin system VapC family toxin [Microcystis aeruginosa], 9%%
		ctg33_15	219	other	Antitoxin Phd_YefM, type II toxin-antitoxin system	NA	NA	DUF, M.aeruginosa 98%
		ctg33_16	222	other	Antitoxin Phd_YefM, type II toxin-antitoxin system	NA	NA	type II toxin-antitoxin system Phd/YefM family antitoxin [Microcystis aeruginosa 100%
		ctg33_17	375	other	Polymerase beta, Nucleotidyltransferase	NA	NA	nucleotidyltransferase domain-containing protein [Microcystis aeruginosa, 100%
		ctg33_18	483	other	NA	NA	NA	hypothetical protein, M.aeruginosa, 100%
		ctg33_19	273	other	NA	NA	NA	hypothetical protein, M.aeruginosa, 100%
		ctg33_20	330	other	Ribonuclease toxin, BrnT, of type II toxin-antitoxin system	NA	NA	BrnT family toxin [Microcystis aeruginosa], 98%
65.1	72_0	ctg65_1	144	other	NA	NA	NA	transposase family protein [Microcystis sp. 0824], 99%
		ctg65_2	762	other	Sec-independent protein translocase protein	twin arginine-targeting protein translocase TatC	integral component of membrane	twin-arginine translocase subunit TatC [Microcystis], 100%
		ctg65_3	312	other	NA	NA	NA	hypothetical protein, M.aeruginosa, 100%
		ctg65_4	1527	other	Photosystem II protein	photosystem II chlorophyll-binding protein CP47)	chlorophyll binding, photosynthetic electron transport chain, photosynthesis, light reaction, photosystem, membrane	photosystem II chlorophyll-binding protein CP47 [Microcystis aeruginosa 99.8%
		ctg65_5	120	other	PsbJ	NA	photosynthesis, photosystem II, photosystem II reaction center, membrane	photosystem II reaction center protein J [Microcystis], 100%
		ctg65_6	120	other	PsbL protein	NA	photosynthesis, photosystem II, photosystem II reaction center, membrane	photosystem II reaction center protein L [Microcystis aeruginosa NIES-843], 100%
		ctg65_7	135	other	Cytochrome b559, alpha (gene psbE) and beta (gene psbF)subunits	cytochrome b559, beta subunit	photosynthesis	cytochrome b559 subunit beta [Microcystis],100%
		ctg65_8	246	other	Cytochrome b559, alpha (gene psbE) and beta (gene psbF)subunits, Lumenal portion of Cytochrome b559, alpha (gene psbE) subunit	cytochrome b559, beta subunit	photosynthesis, metal ion binding, photosystem II, integral component of membrane	cytochrome b559 subunit alpha [Microcystis aeruginosa, 100%
		ctg65_9	993	other	Photosynthesis system II assembly factor YCF48	NA	NA	photosynthesis system II assembly factor Ycf48 [Microcystis aeruginosa W13-11], 99%
		ctg65_10	348	other	Rubredoxin	NA	iron ion binding	Rubredoxin [Microcystis aeruginosa NIES-2549 100%
		ctg65_11	2298	core biosynthetic gene	YcaO cyclodehydratase, ATP-ad Mg2+-binding	thiazole/oxazole-forming peptide maturase, SagD family component, bacteriocin biosynthesis cyclodehydratase domain, YcaO-type kinase domain	NA	TOMM precursor leader peptide-binding protein [Microcystis aeruginosa PMC 728.11, 100%
		ctg65_12	411	other	Acetyltransferase (GNAT) domain	NA	N-acetyltransferase activity	GNAT family N-acetyltransferase [Microcystis aeruginosa PMC 728.11], 100%
RIPP-like
Region ID	Cluster ID	Gene ID	Length	type	PFAM	TIGRFam	GO	blastP
28.1	84_0	ctg28_1	339	other	NA	NA	NA	hypothetical protein, M.aeruginosa, 100%
		ctg28_2	1680	other	Dolichyl-phosphate-mannose-protein mannosyltransferase	NA	NA	glycosyltransferase family 39 protein, M.aeruginosa 99%
		ctg28_3	210	other	NA	NA	NA	glycogen debranching protein, M.aeruginosa, 98.5%
		ctg28_4	354	other	transposase DDE domain	NA	NA	transposase fragment, M.aeruginosa, 100%
		ctg28_5	186	other	Putative ATPase subunit of terminase ggP-like	NA	ATP binding, viral capsid assembly	helix turn helix domain containing protein, M.aeruginosa, low query of 75%, also hits for transposases
		ctg28_6	759	other	NA	NA	NA	transthyretin family like protein, Microcystis, 100%
		ctg28_7	1461	core biosynthetic gene	PUF	NA	NA	DUF, M.aeruginosa
109.1	80_0	ctg109_1	945	other	NA	NA	NA	NHLP bacteriocin export ABC transporter permease/ATPase subunit, M.aeruginosa, 97%
		ctg109_2	2217	transport-related genes	Peptidase C39 family, ABC transporter transmembrane region, ABC transporter	NHLM bacteriocin system ABC transporter, peptidase/ATP-binding protein	ATP binding, ATPase activity, ATPase coupled transmembrane transporter activity, transmembrane transport, proteolysis	NHLP bacteriocin export ABC transporter permease/ATPase subunit, M.aeruginosa, 97%
		ctg109_3	1611	other	biotin-lipoyl like, HlyD family secretion protein	NHLM bacteriocin system secretion protein	NA	NHLP bacteriocin system secretion protein, M.aeruginosa 100%
		ctg109_4	1920	core biosynthetic gene	Radical SAM superfamily	rSAM_ocin_1: ribosomal peptide maturation radical SAM protein	catalytic activity, iron sulfur cluster binding	RiPP maturation radical SAM protein, M.aeruginosa 100%

## Sheet: TableS3
Table S3: Chemical feature annotations from GNPS, DEREPLICATOR, and SNAP-MS. The relative abundance/intensity for each annotated feature is shown, and boxes colored green indicate the detection of a feature in a particular isolate.
GNPS Annotations
Putative Metabolite Identification	SMILES	Annotation Tool	Mode of Detection	MQScore	Precursor m/z	RT Consensus	Metabolite Annotation Confidence	LE17-10	LE17-20	LE18-22.4	LE19-10.1	LE19-114.1	LE19-12.2	LE19-13.4	LE19-131.1	LE19-195.1	LE19-196.1	LE19-197.1	LE19-251.1	LE19-388.1	LE19-4.1	LE19-41.2	LE19-55.1	LE19-8.1	LE19-84.1	LE19-98.1	blank	Metabolite Frequency across Isolates	Annotation provided?
Anabaenopeptin NZ857	CCC(C)C1C(=O)NC(C(=O)N(CC(=O)NC(C(=O)NCCCCC(C(=O)N1)NC(=O)NC(CC2=CC=CC=C2)C(=O)O)CCC3=CC=C(C=C3)O)C)CCC4=CC=C(C=C4)O	GNPS	POSITIVE	0.871335	858.438	3.7852	Level 2	469912	0	0	0	328802	0	0	0	0	686613	395023	0	0	0	0	0	0	0	0	0	21.0526	YES, FIG S5
Microcystin LR (pos)	CO[C@@H](Cc1ccccc1)[C@@H](C)/C=C(C)/C=C/[C@@H]2NC(=O)[C@H](CCCNC(N)=N)NC(=O)[C@@H](C)[C@@H](NC(=O)[C@H](CC(C)C)NC(=O)[C@@H](C)NC(=O)C(=C)N(C)C(=O)CC[C@@H](NC(=O)[C@H]2C)C(O)=O)C(O)=O	GNPS	POSITIVE	0.862057	995.554	3.6419	Level 2	0	0	1.07177e+06	0	0	0	0	0	1.3622e+06	0	0	0	0	77413.7	107545	48242.8	0	19100.8	0	0	31.5789	YES, FIG S5
Microcystin YR (pos)	CO[C@@H](Cc1ccccc1)[C@@H](C)\C=C(C)\C=C\[C@@H]2NC(=O)[C@H](CCCNC(N)=N)NC(=O)[C@@H](C)[C@@H](NC(=O)[C@H](Cc3ccc(O)cc3)NC(=O)[C@@H](C)NC(=O)C(=C)N(C)C(=O)CC[C@@H](NC(=O)[C@H]2C)C(O)=O)C(O)=O	GNPS	POSITIVE	0.873861	1045.53	3.6132	Level 2	0	0	0	0	0	0	0	0	914920	0	0	0	0	0	0	0	0	115721	0	0	10.5263	YES, FIG S5
Tributylphosphine oxide	CCCCP(=O)(CCCC)CCCC	GNPS	POSITIVE	0.880899	219.186	4.0122	Level 3	0	19477.3	0	324363	0	0	0	0	0	0	0	0	0	0	0	0	0	0	0	0	10.5263
linolenic acid	CC/C=C\C/C=C\C/C=C\CCCCCCCC(=O)O	GNPS	POSITIVE	0.883534	279.229	5.1389	Level 3	0	0	0	0	0	0	0	0	0	0	0	0	27206.6	0	0	0	0	0	0	0	5.26316
Diphenyl phosphate	OP(=O)(OC1=CC=CC=C1)OC1=CC=CC=C1	GNPS	POSITIVE	0.74973	251.046	6.0729	Level 3	0	0	0	0	0	0	0	0	0	0	0	0	0	0	0	0	0	33228.1	0	0	5.26316
oleic acid	CCCCCCCCC=CCCCCCCCC(=O)O	GNPS	POSITIVE	0.788496	265.251	5.3311	Level 3	0	239244	0	0	0	0	0	0	0	0	0	0	0	0	0	0	0	0	0	0	5.26316
Pheophorbide A	CCC1=C2C=C3C(=C4C(=O)C(C(=C5C(C(C(=N5)C=C6C(=C(C(=CC(=C1C)N2)N6)C=C)C)C)CCC(=O)O)C4=N3)C(=O)OC)C	GNPS	POSITIVE	0.826797	593.275	6.5094	Level 3	529583	180788	0	0	1.6888e+06	0	611850	698740	117270	138093	0	0	978266	0	0	0	404750	200826	182710	0	57.8947
Pheophytin a	N/A	GNPS	POSITIVE	0.924009	871.571	7.2618	Level 3	382205	0	0	0	885846	0	764080	353405	333320	472157	309542	281120	87739.3	335343	0	351095	544679	843099	365855	0	73.6842
Pheophytin a	N/A	GNPS	POSITIVE	0.925596	871.572	6.7271	Level 3	0	0	0	0	0	0	0	0	0	0	57751.5	0	0	0	0	0	76010.5	213336	0	0	15.7895
1-(9-Octadecenoyl)-sn-glycero-3-phosphocholine	CCCCCCCC/C=C\CCCCCCCC(=O)OC[C@H](COP(=O)([O-])OCC[N+](C)(C)C)O	GNPS	POSITIVE	0.966572	522.354	5.0269	Level 3	0	836154	223272	0	0	0	482091	0	0	156657	0	189876	365644	0	0	0	31313.5	0	297948	0	42.1053
1-(9-Octadecenoyl)-sn-glycero-3-phosphoethanolamine	CCCCCCCC/C=C\CCCCCCCC(=O)OC[C@H](COP(=O)(O)OCCN)O	GNPS	POSITIVE	0.834854	480.307	4.983	Level 3	0	372295	0	0	0	0	0	0	0	26911.9	0	0	89917.7	0	0	0	149849	0	0	0	21.0526
1-Hexadecanoyl-sn-glycerol	CCCCCCCCCCCCCCCC(=O)OC[C@H](CO)O	GNPS	POSITIVE	0.954208	331.283	5.1854	Level 3	616009	431776	922477	162045	547353	201807	449168	472935	389930	589225	194404	206848	549620	188094	176379	0	594793	256398	470063	0	94.7368
1-Palmitoyl-2-hydroxy-sn-glycero-3-phosphoethanolamine	N/A	GNPS	POSITIVE	0.910407	454.291	4.8616	Level 3	0	333682	0	0	156410	0	0	0	0	249362	0	0	0	0	0	0	0	0	184351	0	21.0526
1,3-Dicyclohexylurea	C1CCC(CC1)NC(=O)NC2CCCCC2	GNPS	POSITIVE	0.903634	449.384	4.1297	Level 3	0	0	0	301727	0	0	0	0	0	0	0	0	0	0	0	0	0	0	129022	0	10.5263
13-Hydroxy-9,11,15-octadecatrienoic acid	N/A	GNPS	POSITIVE	0.887516	277.215	4.9942	Level 3	119736	0	38470.8	0	0	0	0	161934	0	218264	202156	152213	212745	0	0	0	0	0	0	0	36.8421
9-Octadecenamide	CCCCCCCC/C=C\CCCCCCCC(=O)N	GNPS	POSITIVE	0.91722	282.279	5.9866	Level 3	0	272982	0	0	0	0	0	0	0	0	0	0	56829.3	236474	0	0	411434	0	94217.5	0	26.3158
9-OxoOTrE	CC/C=C\C/C=C\C=C\C(=O)CCCCCCCC(=O)O	GNPS	POSITIVE	0.73191	275.2	4.8588	Level 3	0	0	0	0	0	0	0	0	0	143925	140848	86978.5	71671.8	0	0	0	0	0	0	0	21.0526
9(10)-EpOME	CCCCC/C=C\CC1C(O1)CCCCCCCC(=O)O	GNPS	POSITIVE	0.935672	279.231	5.9196	Level 3	0	0	185834	0	0	0	0	0	0	0	0	0	0	0	0	0	0	0	0	0	5.26316
Octadecatrienoic acid	CC/C=C\C/C=C\C=C\[C@H](CCCCCCCC(=O)O)O	GNPS	POSITIVE	0.90747	277.215	5.7441	Level 3	0	0	173562	0	0	0	0	0	122035	0	0	0	0	0	0	0	0	0	0	0	10.5263
Octadecatrienoic acid methyl ester	N/A	GNPS	POSITIVE	0.916786	293.247	6.6073	Level 3	0	91146.1	0	0	132519	0	113809	180381	256113	0	64433.5	65843.5	57373.7	0	0	396544	206167	182190	204993	0	63.1579
Avobenzone	CC(C)(C)C1=CC=C(C=C1)C(=O)CC(=O)C2=CC=C(C=C2)OC	GNPS	POSITIVE	0.958765	311.163	6.2684	Level 3	0	0	0	0	0	0	0	0	0	0	70929.4	0	0	0	0	0	0	0	0	0	5.26316
Dioctyl phthalate	CCCCCCCCOC(=O)C1=CC=CC=C1C(=O)OCCCCCCCC	GNPS	POSITIVE	0.947179	391.283	7.0063	Level 3	0	0	0	22017.5	0	0	0	0	0	0	0	0	0	0	0	0	0	0	0	0	5.26316
Glycerol 1-stearate	CCCCCCCCCCCCCCCCCC(=O)OCC(CO)O	GNPS	POSITIVE	0.901517	359.315	5.5794	Level 3	6707.45	38899.5	0	0	0	0	0	0	0	0	0	0	0	0	0	0	0	0	0	0	10.5263
Monoelaidin	CCCCCCCC/C=C/CCCCCCCC(=O)OCC(CO)O	GNPS	POSITIVE	0.834892	339.288	5.3311	Level 3	0	260636	0	0	0	0	0	0	0	0	0	0	60839.4	0	0	0	30361.8	0	0	0	15.7895
Monolinolenin	N/A	GNPS	POSITIVE	0.81409	353.267	4.9083	Level 3	0	164889	0	0	348005	142018	198971	225663	243490	0	0	0	188811	102271	0	0	398074	131970	328404	0	57.8947
Octadecanamide	N/A	GNPS	POSITIVE	0.970234	284.294	6.2639	Level 3	0	473433	0	0	0	0	0	0	94973.5	0	0	0	108546	214621	0	0	688596	0	168695	0	31.5789
Palmitamide	N/A	GNPS	POSITIVE	0.966032	256.263	5.8266	Level 3	0	195428	0	0	0	0	0	0	0	0	0	0	0	122584	0	0	284246	0	23458.6	0	21.0526
Pentadecanoic acid, 14-methyl	CC(C)CCCCCCCCCCCCC(=O)O	GNPS	POSITIVE	0.961911	257.247	4.8064	Level 3	0	0	53486.8	0	0	0	0	0	0	0	0	0	0	0	0	0	0	0	0	0	5.26316
Stearidonic acid	N/A	GNPS	POSITIVE	0.789598	277.215	5.355	Level 3	56262.8	0	0	0	0	0	0	48817	0	179883	160373	93253.9	133185	0	0	0	0	0	0	0	31.5789
DEREPLICATOR Annotations
Putative Metabolite Identification	SMILES	Annotation Tool	Mode of Detection	P-value	Precursor m/z	RT Consensus		LE17-10	LE17-20	LE18-22.4	LE19-10.1	LE19-114.1	LE19-12.2	LE19-13.4	LE19-131.1	LE19-195.1	LE19-196.1	LE19-197.1	LE19-251.1	LE19-388.1	LE19-4.1	LE19-41.2	LE19-55.1	LE19-8.1	LE19-84.1	LE19-98.1	blank
Anabaenopeptin_E_Anabaenopeptin_E	CC(C)C1C(=O)NC(CCc2ccc(c(C)c2)O)C(=O)N(C)C(C)C(=O)NC(Cc2ccccc2)C(=O)NCCCCC(C(=O)N1)NC(=O)NC(CCCNC(=N)N)C(=O)O	Dereplicator	POSITIVE	1.9e-13	675.277	7.1528	Level 5	0	0	0	0	0	0	0	0	0	0	21722.8	0	0	0	0	10744.8	0	0	0	0	10.5263
Antibiotic_BK_230_Antibiotic_BK_230	CCC(C)C1C(=O)NCC(=O)N(C)C(C(C)C)C(=O)NC(Cc2ccc(cc2)OC)C(=O)OC(C)C(=O)N2CCCCC2C(=O)N(C)C(C(C)C)C(=O)NC(C(C)C)C(=O)N(C)C(CC(=O)O)C(=O)N(C)C(C(C)CC)C(=O)N1C	Dereplicator	POSITIVE	3.7e-17	587.465	7.0227	Level 5	0	0	0	0	0	0	0	0	0	0	0	0	0	0	0	0	0	0	0	0	0
BZR-Cotoxin_IV_BZR-Cotoxin_IV	CCC(C)C1C(=O)NCC(=O)NC(C)C(=O)NC(Cc2ccccc2)C(=O)NC(C(C)CC)C(=O)OC(C(C)C)C(=O)N(C)C(CC(C)C)C(=O)NC(Cc2ccccc2)C(=O)N1	Dereplicator	POSITIVE	5e-10	871.571	7.2618	Level 5	382205	0	0	0	885846	0	764080	353405	333320	472157	309542	281120	87739.3	335343	0	351095	544679	843099	365855	0	73.6842
Haliclonamide_B_O-(2-Hydroxy-3-methyl-3-butenyl)	CCC(C)C1C(=O)N2CCCC2C(=O)N2CCCC2C(=O)NC(C)c2nc(co2)C(=O)NC(Cc2ccc(cc2)OCC(C(=C)C)O)C(=O)N2CCCC2C2=NC(C(C)O2)C(=O)N1	Dereplicator	POSITIVE	5.2e-13	637.301	7.0409	Level 5	21926.1	0	0	0	0	0	0	0	206997	0	152196	81461.9	0	0	0	278091	0	86851.7	0	0	31.5789
Janthinocin_C	C1(NC(=O)C(NC(=O)C(NC(=O)C(NC(=O)C(N)C(CC)C)C(OC(=O)C(NC(=O)C(NC(=O)/C(=C/c2c[nH]c3c2cccc3)/NC(=O)C(NC(=O)/C(=C/C)/NC1=O)CO)CCCN)Cc1ccccc1)C(C)C)C(O)C)CO)C(C(C)C)O	Dereplicator	POSITIVE	2.5e-14	589.481	7.2015	Level 5	171587	0	279510	152015	294238	297818	234256	58915.4	219417	121197	0	0	69773.5	288732	609209	0	408600	92737.7	267649	0	78.9474
Lissoclinamide_9_Lissoclinamide_9	CCC(C)C1C2=NC(CS2)C(=O)NC(C(C)C)c2nc(cs2)C(=O)NC(Cc2ccccc2)C(=O)N2CCCC2C2=NC(C(C)O2)C(=O)N1	Dereplicator	POSITIVE	1.2e-11	997.459	3.3704	Level 5	0	0	0	0	0	0	0	483451	0	0	0	0	0	0	0	0	0	0	0	0	5.26316
Microcystin_Microcystin_FR	CC(=CC(C)C(Cc1ccccc1)OC)C=CC1C(C)C(=O)NC(CCC(=O)N(C)C(=C)C(=O)NC(C)C(=O)NC(Cc2ccccc2)C(=O)NC(C(C)C(=O)NC(CCCNC(=N)N)C(=O)N1)C(=O)O)C(=O)O	Dereplicator	POSITIVE	1.7e-21	235.055	1.1492	Level 5	0	0	0	0	0	0	0	0	0	0	0	93912.4	0	0	0	0	0	0	0	0	5.26316
Micropeptin_478A_Dechloro,_4''-deoxy,_O-desulfo	CCC(C)C1C(=O)OC(C)C(C(=O)NC(CCCNC(=N)N)C(=O)NC2CCC(N(C(C(C)CC)C(=O)N(C)C(Cc3ccccc3)C(=O)N1)C2=O)O)NC(=O)C(CO)O	Dereplicator	POSITIVE	8.8e-22	846.47	4.0236	Level 3	0	0	0	0	0	0	95365	0	0	0	0	0	0	0	0	0	0	0	203728	0	10.5263	YES, Fig. 6
Micropeptin_478A_Lower_homologue_(R_=_-CH(CH3)2),_4''-Me_ether,_O-desulfo	CCC(C)C1C(=O)N(C)C(Cc2ccc(c(c2)Cl)OC)C(=O)NC(C(C)C)C(=O)OC(C)C(C(=O)NC(CCCNC(=N)N)C(=O)NC2CCC(N1C2=O)O)NC(=O)C(CO)O	Dereplicator	POSITIVE	1.6e-24	910.44	3.8043	Level 5													106962								5.26316
Nostopeptolide_A2_Nostopeptolide_A2	CCCC(=O)NC(C(C)C)C(=O)NC1COC(=O)C2CCCN2C(=O)C(Cc2ccc(cc2)O)NC(=O)C(CC(=N)O)NC(=O)CNC(=O)C(CC(C)C)NC(=O)CC(=O)C(CC(C)C)NC(=O)C2CC(C)CN2C1=O	Dereplicator	POSITIVE	1e-12	703.386	4.9398	Level 5	26373.2	153437	35006.5	0	31610.4	0	45947.9	32098.9	0	14312.4	51883.9	17713.3	37137.9	0	0	0	71562.6	0	0	0	57.8947
Preulicyclamide_Preulicyclamide	CCC(C)C1c2nc(cs2)C(=O)NC(C)c2nc(cs2)C(=O)NC(Cc2ccccc2)C(=O)N2CCCC2C(=O)NC(C(C)O)C(=O)N1	Dereplicator	POSITIVE	1.4e-12	367.272	3.1246	Level 5	0	0	0	0	0	0	0	0	133004	0	0	0	0	0	0	0	186279	0	0	0	10.5263
Puwainaphycin_E_Puwainaphycin_E	CCCCCCCCCCCCC(C)C1C(C(=O)NC(C(C)C)C(=O)NC(=CC)C(=O)NC(C(C)O)C(=O)NC(C(C)O)C(=O)NC(CCC(=N)O)C(=O)NCC(=O)NC(C(C)OC)C(=O)N(C)C(CC(=N)O)C(=O)N2CCCC2C(=O)N1)O	Dereplicator	POSITIVE	2.9e-14	495.19	4.7917	Level 5	0	0	0	0	0	0	138981	214014	436267	0	271769	623030	29986.6	145286	0	1.93255e+06	0	609277	158072	0	52.6316
Tunicyclin_D_Tunicyclin_D	CCC(C)C1C(=O)N2CCCC2C(=O)N2CCCC2C(=O)NC(Cc2c[nH]c3ccccc23)C(=O)NC(Cc2cnc[nH]2)C(=O)NCC(=O)NC(C(C)C)C(=O)NC(CC(=N)O)C(=O)N1	Dereplicator	POSITIVE	1.1e-09	646.263	6.4163	Level 5	0	0	0	0	0	0	0	0	0	0	0	0	0	0	0	15853.5	0	0	0	0	5.26316
snapMS Annotations
Putative Metabolite Identification	NPAtlas ID	Annotation Tool	Mode of Detection	SNAP-MS Parent m/z	Precursor m/z	RT Consensus		LE17-10	LE17-20	LE18-22.4	LE19-10.1	LE19-114.1	LE19-12.2	LE19-13.4	LE19-131.1	LE19-195.1	LE19-196.1	LE19-197.1	LE19-251.1	LE19-388.1	LE19-4.1	LE19-41.2	LE19-55.1	LE19-8.1	LE19-84.1	LE19-98.1	blank
Microginin 620B (Top SNAP-MS Candidate)	NPA028929	SNAP-MS	POSITIVE	620.415	621.421	3.4542	Level 5	243046	0	0	0	0	0	0	0	0	0	0	0	0	0	0	0	0	0	0	0	5.26316
Microginin 729 (Top SNAP-MS Candidate)	NPA028919	SNAP-MS	POSITIVE	729.395	730.401	3.076	Level 5	0	0	0	0	0	0	0	146375	0	0	0	0	0	0	0	0	0	0	0	0	5.26316
Microginin FR5 (Top SNAP-MS Candidate)	NPA027645	SNAP-MS	POSITIVE	725.4	764.362	3.1496	Level 5	0	0	0	0	0	0	0	532356	0	0	0	0	0	0	0	0	0	0	0	0	5.26316
Micropeptin MZ845 (Top SNAP-MS Candidate)	NPA009473	SNAP-MS	POSITIVE	845.465	828.46	3.674	Level 5	0	0	0	0	0	0	510374	0	0	0	0	0	0	0	0	0	0	0	738459	0	10.5263
Micropeptin MZ845 (Top SNAP-MS Candidate)	NPA009473	SNAP-MS	POSITIVE	845.465	846.471	4.0236	Level 5	0	0	0	0	0	0	91716.1	0	0	0	0	0	0	0	0	0	0	0	195190	0	10.5263
Micropeptin MZ845 (Top SNAP-MS Candidate)	NPA009473	SNAP-MS	POSITIVE	845.465	846.471	3.674	Level 5	0	0	0	0	0	0	149125	0	0	0	0	0	0	0	0	0	0	0	243320	0	10.5263
Micropeptin HU909 (Top SNAP-MS Candidate)	NPA009064	SNAP-MS	POSITIVE	909.436	892.432	4.1631	Level 5	0	0	0	0	0	0	0	0	0	0	0	0	306474	0	0	0	0	0	0	0	5.26316
Micropeptin MZ925 (Top SNAP-MS Candidate)	NPA007743	SNAP-MS	POSITIVE	925.422	908.417	3.674	Level 5	0	0	0	0	0	0	82365.5	0	0	0	0	0	0	0	0	0	0	0	130316	0	10.5263
Cyanopeptolin S (Top SNAP-MS Candidate)	NPA010750	SNAP-MS	POSITIVE	925.422	908.417	4.0236	Level 5	0	0	0	0	0	0	55992.4	0	0	0	0	0	0	0	0	0	0	0	119586	0	10.5263
Micropeptin HU909 (Top SNAP-MS Candidate)	NPA009064	SNAP-MS	POSITIVE	909.436	910.443	3.8043	Level 5	0	0	0	0	0	0	0	0	0	0	0	0	106793	0	0	0	0	0	0	0	5.26316
Micropeptin HU909 (Top SNAP-MS Candidate)	NPA009064	SNAP-MS	POSITIVE	909.436	910.444	4.1631	Level 5	0	0	0	0	0	0	0	0	0	0	0	0	420124	0	0	0	0	0	0	0	5.26316
Cyanopeptolin 954 (Top SNAP-MS Candidate)	NPA011230	SNAP-MS	POSITIVE	954.425	937.422	3.766	Level 5	0	0	0	0	0	0	0	272978	0	0	0	0	0	0	0	0	0	0	0	0	5.26316
Micropeptin MM932 (Top SNAP-MS Candidate)	NPA010768	SNAP-MS	POSITIVE	932.384	955.379	3.6832	Level 5	0	0	0	0	0	0	0	68840.9	0	0	0	0	0	0	0	0	0	0	0	0	5.26316
Micropeptin MZ939B (Top SNAP-MS Candidate)	NPA015570	SNAP-MS	POSITIVE	939.437	957.469	3.3704	Level 5	0	0	0	0	0	0	0	96654.3	0	0	0	0	0	0	0	0	0	0	0	0	5.26316
Cyanopeptolin 954 (Top SNAP-MS Candidate)	NPA011230	SNAP-MS	POSITIVE	954.425	977.415	3.766	Level 5	0	0	0	0	0	0	0	361661	0	0	0	0	0	0	0	0	0	0	0	0	5.26316
Micropeptin KR998 (Top SNAP-MS Candidate)	NPA027238	SNAP-MS	POSITIVE	998.475	981.471	3.7016	Level 5	0	0	0	0	0	0	0	156368	0	0	0	0	0	0	0	0	0	0	0	0	5.26316
Cyanopeptolin C (Top SNAP-MS Candidate)	NPA001782	SNAP-MS	POSITIVE	942.543	981.506	3.7287	Level 5	0	0	0	0	0	0	0	0	130461	0	0	0	0	0	0	0	0	0	0	0	5.26316
Micropeptin KR 1002 (Top SNAP-MS Candidate)	NPA027237	SNAP-MS	POSITIVE	1002.51	985.499	3.9771	Level 5	0	0	0	0	0	0	0	0	431377	0	0	0	0	0	0	0	0	0	0	0	5.26316
Micropeptin KB956 (Top SNAP-MS Candidate)	NPA027445	SNAP-MS	POSITIVE	956.533	995.487	3.8667	Level 5	0	0	0	0	0	0	0	0	380574	0	0	0	0	0	0	0	0	0	0	0	5.26316
Microcystin-NfkA (Top SNAP-MS Candidate)	NPA027512	SNAP-MS	POSITIVE	1014.47	997.459	3.3704	Level 5	0	0	0	0	0	0	0	483451	0	0	0	0	0	0	0	0	0	0	0	0	5.26316
Micropeptin KR998 (Top SNAP-MS Candidate)	NPA027238	SNAP-MS	POSITIVE	998.475	1021.46	3.7016	Level 5	0	0	0	0	0	0	0	174982	0	0	0	0	0	0	0	0	0	0	0	0	5.26316
Cyanopeptolin CP1049 (Top SNAP-MS Candidate)	NPA023394	SNAP-MS	POSITIVE	1047.56	1030.56	4.1986	Level 5	0	0	0	0	0	0	0	0	0	0	0	216242	0	0	0	0	0	0	0	0	5.26316
Microcystin-OiaAba (Top SNAP-MS Candidate)	NPA027511	SNAP-MS	POSITIVE	1012.49	1035.48	3.8667	Level 5	0	0	0	0	0	0	0	0	434914	0	0	0	0	0	0	0	0	0	0	0	5.26316
Micropeptin DR1056 (Top SNAP-MS Candidate)	NPA014423	SNAP-MS	POSITIVE	1056.52	1039.51	3.7287	Level 5	0	0	0	0	0	0	0	0	464606	0	0	0	0	0	0	0	0	0	0	0	5.26316
Cyanopeptolin CP1049 (Top SNAP-MS Candidate)	NPA023394	SNAP-MS	POSITIVE	1047.56	1070.55	4.1986	Level 5	0	0	0	0	0	0	0	0	0	0	0	395062	0	0	0	0	0	0	0	0	5.26316
*Metabolite annotation confidence levels based off Schymanski et al. 2014
Schymanski, E. L.; Jeon, J.; Gulde, R.; Fenner, K.; Ruff, M.; Singer, H. P.; Hollender, J., Identifying small molecules via high resolution mass spectrometry: communicating confidence. Environ Sci Technol 2014, 48, (4), 2097-2098

## Sheet: TableS4_ana
Table S4: Annotations for putatively linked chemical features and the apn GCF. Annotations include the predicted structure class, select molecular fingerprints, and structure predictions and probability as computed through Sirius.
Node ID	Precursor Mass	Parent Mass	Mode detected	RT Consensus	Nplinker Result		Annotation	Select Fingerprints					Structure Prediction
					Metcalf Score	Shared strains		SMARTs	Posterior Probability (%)	#Atoms	Type	Predictor Quality (F1)	Structure	Percent Match (%)
1	851.476	850.468	pos	3.0676	2.5166	3	Cyclic Peptides-96% (CF), Anabaenopeptins 86%	CCCCN	99.943	5	Klekota Roth	0.885		69.95
								[#6]=;[#7](C=N)	99.922	2	Pubchem	0.914
								[R] (204 Ring)	98.7	3	Open Babel FP4	0.985
								CCc1ccccc1	89.687	8	Klekota Roth	0.817
								c(:c:c:c:c:1):c:1	86.998	7	ring systems	0.969
								[a] (200 aryl)	84.251	6	Open Babel FP4	0.979
								CCCc1ccccc1	74.311	9	Klekota Roth	0.777
2	856.424	857.431	pos	3.7841	2.5166	3	Anbaenopeptin NZ857 (GNPS), 100%(CF)	[R] (204 Ring)	100	3	Open Babel FP4	0.984		95.45
								c(:c:c:c:c:1):c:1	100	7	ring systems	0.974
								CCc1ccccc1	99.544	9	Klekota Roth	0.793
								C-N-C-N-C	85.687	5	Pubchem	0.847
								O=CCCc1ccccc1	80.527	11	Klekota Roth	0.596
								CCCc1ccccc1	75.318	10	Klekota Roth	0.691
3	858.438	857.431	pos	3.7852	2.5166	3	Anbaenopeptin NZ857 (GNPS), 92%(CF)	c(:c:c:c:c:1):c:1	100	7	ring systems	0.969		88.63
								>= 1 sat. or aromatic carbon only ring, size 6	100	undefined	100	0.964
								CCc1ccccc1	99.8	8	Klekota Roth	0.817
								CCCc1ccccc1	99.056	9	Klekota Roth	0.777
								O=CCCc1ccccc1	93.574	10	Klekota Roth	0.74
								[!#1]c1[cH][cH]c([!#1])[cH][cH]1	86.852	8	Klekota Roth	0.661
								c[OH] )34 phenol)	86.773	7	Open Babel FP4	0.81
4	880.42	879.413	pos	3.7852	2.5166	3	Oligopeptides-81% (CF)	[R] (204 Ring)	100	3	Open Babel FP4	0.985		75.48
								c(:c:c:c:c:1):c:1	100	7	ring systems	0.969
								[a] (200 aryl)	100	6	Open Babel FP4	0.979
								CCc1ccccc1	99.597	8	Klekota Roth	0.817
								CCCc1ccccc1	98.748	9	Klekota Roth	0.777
								CCc1ccc(O)cc1	98.534	9	Klekota Roth	0.765
								[!#1]c1[cH][cH]c([!#1])[cH][cH]1	97.146	8	Klekota Roth	0.661
								O=CCCc1ccccc1	97.063	10	Klekota Roth	0.74
8	402.26	401.252	pos	2.7639	2.1566	2	N-acyl-alpha amino acids-100% (CF)	[#6]-;[#6]-;[#7]-;[#6]-;[#6] (C-C-N-C-C)	99.989	5	Pubchem	0.934	InChI=1S/C19H35N3O6/c1-13(2)17(19(27)22-9-6-8-15(22)12-24)20-18(26)14(11-16(25)21-28)7-4-3-5-10-23/h13-15,17,23-24,28H,3-12H2,1-2H3,(H,20,26)(H,21,25)	59.52
								[R] (204 Ring)	99.921	3	Open Babel FP4	0.985
								[#7, R]	99.823	3	MACCS	0.931
								*!@[#7]@*	98.061	4	MACCS	0.777
								ECFP6:1284973593	91.522	7	ECFP	0.79
9	565.321	564.314	pos	2.9628	2.1566	2	Tyrosine and Derivatives-90% (CF)	[#7]-;[#6]-;[#6]-;[#6]-;[#6] (N-C-C-C-C)	100	6	Pubchem	0.965		64.86
								[#6]-;[#6]-;[#7]-;[#6]-;[#6] (C-C-N-C-C)	99.999	5	Pubchem	0.934
								[#7, R]	99.97	3	MACCS	0.931
								c(:c:c:c:c:1):c:1	99.885	7	ring systems	0.969
								c[OH] )34 phenol)	92.854	7	Open Babel FP4	0.81
								CCCc1ccccc1	92.235	9	Klekota Roth	0.777
								CCc1ccccc1	92.057	8	Klekota Roth	0.817
								ECFP6:1024300589	90.468	7	ECFP	0.845
								CCN(CC)CCNC=O	82.905	10	Klekota Roth	0.72

## Sheet: TableS5_PmNT3
Table S5: Annotations for putatively linked chemical features and the PmNT3 GCF. Annotations include the predicted structure class, select molecular fingerprints, and structure predictions and probability as computed through Sirius.
Parent Mass	Mode detected	RT Consensus	Nplinker Result		Annotation	Select Fingerprints					Structure Prediction
			Metcalf Score	Shared strains		SMARTs	Posterior Probability (%)	#Atoms	Type	Predictor Quality (F1)	Structure	Percent Match (%)
639.282	pos	6.7447	2.1988	10	Terpenoids -CF (74%), Polyketides -CF (67%)	[R] (204 ring)	99.891	3	Open Babel FP4	0.985		36/93
						>= 1 sat. or aromatic carbon-only ring,size 6	96.679	undefined	pubChem	0.964
						*@*(a*)@*	91.343	6	MACCS	0.892
						CCCC(=O)O	90.63	6	Klekota Roth	0.837
						>= 3 any ring size 6	83.91	undefined	PubChem	0.88
						CC1CCCCC1	81.557	7	Klekota Roth	0.835
797.493	pos	3.5664	1.5551	10	Macrolactams-CF (84%)	[R] (204 ring)	98.657	3	Open Babel FP4	0.984		45.03
						[#7]-;[#6]-;[#6]-;[#6]-;[#6] (N-C-C-C-C)	98.517	6	PubChem	0.962
						c(:c:c:c:c:1):c:1	94.441	7	ring systems	0.974
						>=1 any ring size 6	92.201	undefined	PubChem	0.979
						CCc1ccccc1	86.657	8	Klekota Roth	0.822
						[a] )200 aryl)	83.981	6	Open Babel FP4	0.982
						CCCc1ccccc1	76.637	9	Klekota Roth	0.793

## Sheet: TableS6
Table S6: Putatively identified cylC homologs from Microcystis genomes containing the PmNT3 gene cluster.
Isolate	Contig_ID	% ID	Aln_length	e-value	bit-score	contig annotation
LE19-10.1	NO HITS
LE19-114.1	336	100	458	0	921	contains labeled minutissamide (61%), region 180.1
LE19-12.2	4220	98.472	458	0	876	contains BGC labelled carbamidocyclophane (38%), region 113.1
LE19-131.1	1521	83.516	455	0	749	contains labeled minutissamide (53%), region 53.1
LE17-10	631	97.938	97	5.36e-61	206	contains labeled minutissamide (53%), region 114.1
LE17-20	500	30.556	432	2.44e-55	189	No BGCs detected on this contig with antiSMASH
LE19-195.1	NO HITS
LE19-196.1	5012	97.938	97	2.31e-63	206	No BGCs detected on this contig with antiSMASH
LE19-197.1	165	98.472	458	0	876	contains labeled minutissamide (53%), region 269.1
LE18-22.4	NO HITS
LE19-251.1	NO HITS
LE19-338.1	NO HITS
LE19-388.1	NO HITS
LE19-4.1	10937	97.938	97	5.36e-61	206	contains labeled minutissamide (53%), region 125.1
LE19-8.1	8579	30.556	432	2.69e-55	189	No BGCs detected on this contig with antiSMASH
